# Supplementary material for: Hsp101-1 Orchestrates Thermotolerance in Rice via Pre-Activated Transcriptional Networks and Modular Cross-Tissue Coordination
Source: Genes (Basel). 2025 Aug 31;16(9):1039. doi: 10.3390/genes16091039 (PMC12469619; doi:10.3390/genes16091039)
Supplement: Supplementary file 1 [file genes-16-01039-s001.zip › Supplementary Tables.xlsx]

## Sheet: Sheet1
Table S1. Sample information for RNA sequencing and mapping rate to the reference genome.
ID	Sample	Tissue	Heat treatment time	Mapping rate
CKL00R1	WT	Flag leaf	0 hour	0.9267
CKL00R2	WT	Flag leaf	0 hour	0.9271
CKL00R3	WT	Flag leaf	0 hour	0.937
CKL00R4	WT	Flag leaf	0 hour	0.9286
CKL01R1	WT	Flag leaf	1 hour	0.9104
CKL01R2	WT	Flag leaf	1 hour	0.9207
CKL01R3	WT	Flag leaf	1 hour	0.9245
CKL01R4	WT	Flag leaf	1 hour	0.924
CKL02R1	WT	Flag leaf	2 hours	0.9193
CKL02R2	WT	Flag leaf	2 hours	0.9244
CKL02R3	WT	Flag leaf	2 hours	0.9229
CKL02R4	WT	Flag leaf	2 hours	0.9199
CKL04R1	WT	Flag leaf	4 hours	0.9129
CKL04R2	WT	Flag leaf	4 hours	0.8971
CKL04R3	WT	Flag leaf	4 hours	0.923
CKL04R4	WT	Flag leaf	4 hours	0.9263
CKL08R1	WT	Flag leaf	8 hours	0.9121
CKL08R2	WT	Flag leaf	8 hours	0.9207
CKL08R3	WT	Flag leaf	8 hours	0.9187
CKL08R4	WT	Flag leaf	8 hours	0.9169
CKL24R1	WT	Flag leaf	24 hours	0.896
CKL24R2	WT	Flag leaf	24 hours	0.9235
CKL24R3	WT	Flag leaf	24 hours	0.9222
CKL24R4	WT	Flag leaf	24 hours	0.9214
CKS00R1	WT	Spikelet	0 hour	0.8959
CKS00R2	WT	Spikelet	0 hour	0.9081
CKS00R3	WT	Spikelet	0 hour	0.8944
CKS00R4	WT	Spikelet	0 hour	0.8983
CKS01R1	WT	Spikelet	1 hour	0.9041
CKS01R2	WT	Spikelet	1 hour	0.9132
CKS01R3	WT	Spikelet	1 hour	0.9064
CKS01R4	WT	Spikelet	1 hour	0.9108
CKS02R1	WT	Spikelet	2 hours	0.9094
CKS02R2	WT	Spikelet	2 hours	0.9061
CKS02R3	WT	Spikelet	2 hours	0.9109
CKS02R4	WT	Spikelet	2 hours	0.9103
CKS04R1	WT	Spikelet	4 hours	0.897
CKS04R2	WT	Spikelet	4 hours	0.9212
CKS04R3	WT	Spikelet	4 hours	0.9082
CKS04R4	WT	Spikelet	4 hours	0.9116
CKS08R1	WT	Spikelet	8 hours	0.8999
CKS08R2	WT	Spikelet	8 hours	0.9056
CKS08R3	WT	Spikelet	8 hours	0.9214
CKS08R4	WT	Spikelet	8 hours	0.9146
CKS24R1	WT	Spikelet	24 hours	0.8799
CKS24R2	WT	Spikelet	24 hours	0.9083
CKS24R3	WT	Spikelet	24 hours	0.9114
CKS24R4	WT	Spikelet	24 hours	0.9061
OEL00R1	OE	Flag leaf	0 hour	0.9259
OEL00R2	OE	Flag leaf	0 hour	0.9323
OEL00R3	OE	Flag leaf	0 hour	0.9288
OEL00R4	OE	Flag leaf	0 hour	0.9239
OEL01R1	OE	Flag leaf	1 hour	0.9356
OEL01R2	OE	Flag leaf	1 hour	0.9255
OEL01R3	OE	Flag leaf	1 hour	0.9286
OEL01R4	OE	Flag leaf	1 hour	0.9353
OEL02R1	OE	Flag leaf	2 hours	0.9318
OEL02R2	OE	Flag leaf	2 hours	0.925
OEL02R3	OE	Flag leaf	2 hours	0.9132
OEL02R4	OE	Flag leaf	2 hours	0.9222
OEL04R1	OE	Flag leaf	4 hours	0.9181
OEL04R2	OE	Flag leaf	4 hours	0.9195
OEL04R3	OE	Flag leaf	4 hours	0.9038
OEL04R4	OE	Flag leaf	4 hours	0.9232
OEL08R1	OE	Flag leaf	8 hours	0.9151
OEL08R2	OE	Flag leaf	8 hours	0.8416
OEL08R3	OE	Flag leaf	8 hours	0.9058
OEL08R4	OE	Flag leaf	8 hours	0.9183
OEL24R1	OE	Flag leaf	24 hours	0.8814
OEL24R2	OE	Flag leaf	24 hours	0.9145
OEL24R3	OE	Flag leaf	24 hours	0.8607
OEL24R4	OE	Flag leaf	24 hours	0.9223
OES00R1	OE	Spikelet	0 hour	0.9091
OES00R2	OE	Spikelet	0 hour	0.9091
OES00R3	OE	Spikelet	0 hour	0.904
OES00R4	OE	Spikelet	0 hour	0.9296
OES01R1	OE	Spikelet	1 hour	0.9135
OES01R2	OE	Spikelet	1 hour	0.911
OES01R3	OE	Spikelet	1 hour	0.9153
OES01R4	OE	Spikelet	1 hour	0.9035
OES02R1	OE	Spikelet	2 hours	0.9092
OES02R2	OE	Spikelet	2 hours	0.9248
OES02R3	OE	Spikelet	2 hours	0.9167
OES02R4	OE	Spikelet	2 hours	0.9107
OES04R1	OE	Spikelet	4 hours	0.8998
OES04R2	OE	Spikelet	4 hours	0.8963
OES04R3	OE	Spikelet	4 hours	0.9204
OES04R4	OE	Spikelet	4 hours	0.9213
OES08R1	OE	Spikelet	8 hours	0.907
OES08R2	OE	Spikelet	8 hours	0.9033
OES08R3	OE	Spikelet	8 hours	0.9098
OES08R4	OE	Spikelet	8 hours	0.9044
OES24R1	OE	Spikelet	24 hours	0.8905
OES24R2	OE	Spikelet	24 hours	0.8941
OES24R3	OE	Spikelet	24 hours	0.8881
OES24R4	OE	Spikelet	24 hours	0.8982

## Sheet: Sheet2
Table S2. Gene modules classified by WGCNA in flag leaf.
Gene ID	Module
LOC_Os01g01010	turquoise
LOC_Os01g01019	darkslateblue
LOC_Os01g01030	turquoise
LOC_Os01g01040	turquoise
LOC_Os01g01050	turquoise
LOC_Os01g01060	blue
LOC_Os01g01070	turquoise
LOC_Os01g01080	brown
LOC_Os01g01090	paleturquoise
LOC_Os01g01100	grey60
LOC_Os01g01115	turquoise
LOC_Os01g01120	blue
LOC_Os01g01130	blue
LOC_Os01g01150	turquoise
LOC_Os01g01160	blue
LOC_Os01g01170	blue
LOC_Os01g01190	brown
LOC_Os01g01240	orange
LOC_Os01g01280	turquoise
LOC_Os01g01290	turquoise
LOC_Os01g01295	turquoise
LOC_Os01g01302	turquoise
LOC_Os01g01307	turquoise
LOC_Os01g01312	brown
LOC_Os01g01320	royalblue
LOC_Os01g01330	blue
LOC_Os01g01340	turquoise
LOC_Os01g01350	turquoise
LOC_Os01g01360	blue
LOC_Os01g01369	turquoise
LOC_Os01g01380	turquoise
LOC_Os01g01390	turquoise
LOC_Os01g01400	royalblue
LOC_Os01g01410	blue
LOC_Os01g01420	red
LOC_Os01g01430	midnightblue
LOC_Os01g01440	darkmagenta
LOC_Os01g01450	blue
LOC_Os01g01484	blue
LOC_Os01g01510	blue
LOC_Os01g01520	midnightblue
LOC_Os01g01550	yellowgreen
LOC_Os01g01570	turquoise
LOC_Os01g01580	lightyellow
LOC_Os01g01600	grey
LOC_Os01g01610	black
LOC_Os01g01620	brown
LOC_Os01g01640	turquoise
LOC_Os01g01650	green
LOC_Os01g01660	brown
LOC_Os01g01670	turquoise
LOC_Os01g01680	blue
LOC_Os01g01689	turquoise
LOC_Os01g01700	turquoise
LOC_Os01g01710	blue
LOC_Os01g01720	turquoise
LOC_Os01g01740	turquoise
LOC_Os01g01760	yellow
LOC_Os01g01770	skyblue3
LOC_Os01g01780	turquoise
LOC_Os01g01790	red
LOC_Os01g01800	blue
LOC_Os01g01830	turquoise
LOC_Os01g01840	royalblue
LOC_Os01g01850	royalblue
LOC_Os01g01870	turquoise
LOC_Os01g01890	turquoise
LOC_Os01g01910	turquoise
LOC_Os01g01920	blue
LOC_Os01g01925	steelblue
LOC_Os01g01930	turquoise
LOC_Os01g01940	turquoise
LOC_Os01g01950	grey
LOC_Os01g01960	brown
LOC_Os01g01970	turquoise
LOC_Os01g01980	bisque4
LOC_Os01g02000	blue
LOC_Os01g02010	yellow
LOC_Os01g02020	brown
LOC_Os01g02040	turquoise
LOC_Os01g02050	blue
LOC_Os01g02060	turquoise
LOC_Os01g02070	violet
LOC_Os01g02080	brown
LOC_Os01g02090	turquoise
LOC_Os01g02100	blue
LOC_Os01g02130	blue
LOC_Os01g02139	turquoise
LOC_Os01g02150	green
LOC_Os01g02160	green
LOC_Os01g02170	blue
LOC_Os01g02180	turquoise
LOC_Os01g02190	lightgreen
LOC_Os01g02200	black
LOC_Os01g02220	green
LOC_Os01g02240	cyan
LOC_Os01g02250	darkgrey
LOC_Os01g02260	purple
LOC_Os01g02270	cyan
LOC_Os01g02280	yellow
LOC_Os01g02290	red
LOC_Os01g02300	magenta
LOC_Os01g02310	turquoise
LOC_Os01g02320	turquoise
LOC_Os01g02334	turquoise
LOC_Os01g02350	turquoise
LOC_Os01g02360	blue
LOC_Os01g02380	skyblue3
LOC_Os01g02390	blue
LOC_Os01g02400	blue
LOC_Os01g02410	ivory
LOC_Os01g02420	lightcyan1
LOC_Os01g02430	grey
LOC_Os01g02440	darkorange2
LOC_Os01g02460	salmon
LOC_Os01g02470	grey60
LOC_Os01g02490	mediumpurple3
LOC_Os01g02500	steelblue
LOC_Os01g02530	orange
LOC_Os01g02540	lightcyan1
LOC_Os01g02550	turquoise
LOC_Os01g02560	grey
LOC_Os01g02570	blue
LOC_Os01g02580	blue
LOC_Os01g02590	blue
LOC_Os01g02600	blue
LOC_Os01g02610	turquoise
LOC_Os01g02680	royalblue
LOC_Os01g02700	blue
LOC_Os01g02710	blue
LOC_Os01g02720	blue
LOC_Os01g02730	turquoise
LOC_Os01g02750	lightcyan1
LOC_Os01g02760	grey60
LOC_Os01g02770	darkolivegreen
LOC_Os01g02800	red
LOC_Os01g02830	yellowgreen
LOC_Os01g02840	blue
LOC_Os01g02860	turquoise
LOC_Os01g02870	turquoise
LOC_Os01g02880	blue
LOC_Os01g02884	turquoise
LOC_Os01g02890	green
LOC_Os01g02900	green
LOC_Os01g02910	violet
LOC_Os01g02920	blue
LOC_Os01g02930	green
LOC_Os01g02940	green
LOC_Os01g02960	turquoise
LOC_Os01g03020	blue
LOC_Os01g03030	turquoise
LOC_Os01g03040	blue
LOC_Os01g03050	brown
LOC_Os01g03060	turquoise
LOC_Os01g03070	blue
LOC_Os01g03080	green
LOC_Os01g03090	grey
LOC_Os01g03100	turquoise
LOC_Os01g03110	turquoise
LOC_Os01g03130	magenta
LOC_Os01g03144	blue
LOC_Os01g03160	brown
LOC_Os01g03170	salmon
LOC_Os01g03180	turquoise
LOC_Os01g03190	lightcyan
LOC_Os01g03290	green
LOC_Os01g03300	turquoise
LOC_Os01g03310	turquoise
LOC_Os01g03320	midnightblue
LOC_Os01g03330	lightgreen
LOC_Os01g03340	turquoise
LOC_Os01g03360	salmon
LOC_Os01g03390	midnightblue
LOC_Os01g03440	lightgreen
LOC_Os01g03480	yellow
LOC_Os01g03490	turquoise
LOC_Os01g03500	turquoise
LOC_Os01g03510	turquoise
LOC_Os01g03520	brown
LOC_Os01g03530	blue
LOC_Os01g03549	blue
LOC_Os01g03570	turquoise
LOC_Os01g03580	lightgreen
LOC_Os01g03590	pink
LOC_Os01g03600	pink
LOC_Os01g03610	tan
LOC_Os01g03630	lightcyan
LOC_Os01g03640	darkorange
LOC_Os01g03650	blue
LOC_Os01g03660	blue
LOC_Os01g03670	greenyellow
LOC_Os01g03690	blue
LOC_Os01g03710	blue
LOC_Os01g03720	greenyellow
LOC_Os01g03730	turquoise
LOC_Os01g03740	grey
LOC_Os01g03750	turquoise
LOC_Os01g03760	blue
LOC_Os01g03810	grey
LOC_Os01g03820	blue
LOC_Os01g03830	yellow
LOC_Os01g03840	green
LOC_Os01g03870	turquoise
LOC_Os01g03900	darkorange
LOC_Os01g03914	brown
LOC_Os01g03940	turquoise
LOC_Os01g03950	turquoise
LOC_Os01g03980	blue
LOC_Os01g04005	yellow
LOC_Os01g04010	turquoise
LOC_Os01g04020	blue
LOC_Os01g04030	turquoise
LOC_Os01g04050	pink
LOC_Os01g04070	blue
LOC_Os01g04080	thistle2
LOC_Os01g04090	orange
LOC_Os01g04100	grey
LOC_Os01g04110	midnightblue
LOC_Os01g04120	turquoise
LOC_Os01g04130	blue
LOC_Os01g04140	yellow
LOC_Os01g04150	lightyellow
LOC_Os01g04160	lightgreen
LOC_Os01g04170	salmon
LOC_Os01g04190	turquoise
LOC_Os01g04200	black
LOC_Os01g04210	black
LOC_Os01g04220	violet
LOC_Os01g04230	blue
LOC_Os01g04250	darkslateblue
LOC_Os01g04260	turquoise
LOC_Os01g04280	brown
LOC_Os01g04300	blue
LOC_Os01g04324	blue
LOC_Os01g04330	red
LOC_Os01g04340	plum2
LOC_Os01g04350	turquoise
LOC_Os01g04360	black
LOC_Os01g04370	black
LOC_Os01g04380	brown
LOC_Os01g04390	turquoise
LOC_Os01g04409	turquoise
LOC_Os01g04430	royalblue
LOC_Os01g04440	lightyellow
LOC_Os01g04450	turquoise
LOC_Os01g04460	turquoise
LOC_Os01g04470	grey60
LOC_Os01g04480	turquoise
LOC_Os01g04490	skyblue3
LOC_Os01g04500	red
LOC_Os01g04520	turquoise
LOC_Os01g04540	darkgrey
LOC_Os01g04550	pink
LOC_Os01g04560	lightcyan
LOC_Os01g04570	grey
LOC_Os01g04580	turquoise
LOC_Os01g04590	red
LOC_Os01g04600	turquoise
LOC_Os01g04620	blue
LOC_Os01g04630	blue
LOC_Os01g04640	green
LOC_Os01g04650	blue
LOC_Os01g04660	saddlebrown
LOC_Os01g04670	blue
LOC_Os01g04699	salmon4
LOC_Os01g04710	green
LOC_Os01g04720	green
LOC_Os01g04730	turquoise
LOC_Os01g04790	tan
LOC_Os01g04800	royalblue
LOC_Os01g04814	turquoise
LOC_Os01g04840	salmon4
LOC_Os01g04860	turquoise
LOC_Os01g04870	blue
LOC_Os01g04880	turquoise
LOC_Os01g04900	blue
LOC_Os01g04910	blue
LOC_Os01g04920	blue
LOC_Os01g04930	blue
LOC_Os01g04950	turquoise
LOC_Os01g04960	saddlebrown
LOC_Os01g04990	blue
LOC_Os01g05010	turquoise
LOC_Os01g05050	skyblue
LOC_Os01g05060	blue
LOC_Os01g05064	pink
LOC_Os01g05070	turquoise
LOC_Os01g05080	blue
LOC_Os01g05090	blue
LOC_Os01g05100	brown4
LOC_Os01g05105	midnightblue
LOC_Os01g05120	lightcyan1
LOC_Os01g05130	tan
LOC_Os01g05140	turquoise
LOC_Os01g05250	thistle1
LOC_Os01g05320	darkred
LOC_Os01g05420	blue
LOC_Os01g05430	blue
LOC_Os01g05440	thistle2
LOC_Os01g05450	darkred
LOC_Os01g05460	lightcyan1
LOC_Os01g05470	turquoise
LOC_Os01g05480	turquoise
LOC_Os01g05490	royalblue
LOC_Os01g05500	brown
LOC_Os01g05510	turquoise
LOC_Os01g05530	turquoise
LOC_Os01g05540	grey
LOC_Os01g05560	blue
LOC_Os01g05590	darkred
LOC_Os01g05600	turquoise
LOC_Os01g05610	turquoise
LOC_Os01g05620	turquoise
LOC_Os01g05630	turquoise
LOC_Os01g05640	turquoise
LOC_Os01g05650	blue
LOC_Os01g05660	turquoise
LOC_Os01g05670	blue
LOC_Os01g05680	brown
LOC_Os01g05694	blue
LOC_Os01g05710	lightgreen
LOC_Os01g05720	plum1
LOC_Os01g05730	darkslateblue
LOC_Os01g05744	brown
LOC_Os01g05760	pink
LOC_Os01g05770	saddlebrown
LOC_Os01g05780	thistle1
LOC_Os01g05790	brown
LOC_Os01g05800	black
LOC_Os01g05810	blue
LOC_Os01g05820	brown
LOC_Os01g05830	black
LOC_Os01g05840	brown
LOC_Os01g05860	turquoise
LOC_Os01g05870	brown
LOC_Os01g05890	turquoise
LOC_Os01g05900	turquoise
LOC_Os01g05940	blue
LOC_Os01g05960	blue
LOC_Os01g05970	turquoise
LOC_Os01g05980	blue
LOC_Os01g06000	turquoise
LOC_Os01g06010	turquoise
LOC_Os01g06020	blue
LOC_Os01g06060	yellow
LOC_Os01g06100	purple
LOC_Os01g06110	lightgreen
LOC_Os01g06120	red
LOC_Os01g06130	royalblue
LOC_Os01g06140	grey
LOC_Os01g06150	turquoise
LOC_Os01g06210	pink
LOC_Os01g06220	turquoise
LOC_Os01g06230	blue
LOC_Os01g06240	red
LOC_Os01g06270	turquoise
LOC_Os01g06280	blue
LOC_Os01g06290	turquoise
LOC_Os01g06300	darkred
LOC_Os01g06310	greenyellow
LOC_Os01g06340	purple
LOC_Os01g06350	cyan
LOC_Os01g06370	thistle2
LOC_Os01g06430	brown4
LOC_Os01g06440	midnightblue
LOC_Os01g06450	blue
LOC_Os01g06454	turquoise
LOC_Os01g06460	turquoise
LOC_Os01g06470	turquoise
LOC_Os01g06490	blue
LOC_Os01g06500	blue
LOC_Os01g06510	salmon
LOC_Os01g06550	turquoise
LOC_Os01g06560	brown
LOC_Os01g06580	yellow
LOC_Os01g06590	red
LOC_Os01g06600	turquoise
LOC_Os01g06620	darkturquoise
LOC_Os01g06640	midnightblue
LOC_Os01g06660	black
LOC_Os01g06730	turquoise
LOC_Os01g06760	orangered4
LOC_Os01g06770	salmon4
LOC_Os01g06790	darkturquoise
LOC_Os01g06810	cyan
LOC_Os01g06836	greenyellow
LOC_Os01g06852	plum1
LOC_Os01g06876	turquoise
LOC_Os01g06882	turquoise
LOC_Os01g06890	yellow
LOC_Os01g06920	lightsteelblue1
LOC_Os01g07070	brown
LOC_Os01g07080	blue
LOC_Os01g07090	blue
LOC_Os01g07100	red
LOC_Os01g07110	blue
LOC_Os01g07120	turquoise
LOC_Os01g07130	darkgrey
LOC_Os01g07140	turquoise
LOC_Os01g07150	magenta
LOC_Os01g07160	red
LOC_Os01g07170	turquoise
LOC_Os01g07190	darkred
LOC_Os01g07200	blue
LOC_Os01g07212	turquoise
LOC_Os01g07240	green
LOC_Os01g07250	turquoise
LOC_Os01g07260	brown
LOC_Os01g07270	yellow
LOC_Os01g07280	blue
LOC_Os01g07300	brown
LOC_Os01g07310	brown
LOC_Os01g07320	grey
LOC_Os01g07330	brown
LOC_Os01g07340	brown
LOC_Os01g07350	brown
LOC_Os01g07360	blue
LOC_Os01g07364	yellow
LOC_Os01g07370	turquoise
LOC_Os01g07376	blue
LOC_Os01g07382	turquoise
LOC_Os01g07390	turquoise
LOC_Os01g07400	blue
LOC_Os01g07410	blue
LOC_Os01g07420	cyan
LOC_Os01g07480	greenyellow
LOC_Os01g07490	brown
LOC_Os01g07500	blue
LOC_Os01g07520	turquoise
LOC_Os01g07530	black
LOC_Os01g07540	turquoise
LOC_Os01g07560	green
LOC_Os01g07570	turquoise
LOC_Os01g07590	blue
LOC_Os01g07600	turquoise
LOC_Os01g07610	turquoise
LOC_Os01g07620	turquoise
LOC_Os01g07630	turquoise
LOC_Os01g07640	orangered4
LOC_Os01g07660	green
LOC_Os01g07700	blue
LOC_Os01g07710	turquoise
LOC_Os01g07720	brown
LOC_Os01g07730	blue
LOC_Os01g07740	brown
LOC_Os01g07750	grey
LOC_Os01g07760	brown
LOC_Os01g07770	blue
LOC_Os01g07780	black
LOC_Os01g07790	green
LOC_Os01g07800	blue
LOC_Os01g07810	turquoise
LOC_Os01g07820	cyan
LOC_Os01g07830	darkolivegreen
LOC_Os01g07840	turquoise
LOC_Os01g07870	royalblue
LOC_Os01g07880	black
LOC_Os01g07890	black
LOC_Os01g07910	turquoise
LOC_Os01g07920	turquoise
LOC_Os01g07940	turquoise
LOC_Os01g07950	turquoise
LOC_Os01g07960	turquoise
LOC_Os01g07970	turquoise
LOC_Os01g07980	turquoise
LOC_Os01g07990	grey
LOC_Os01g08000	turquoise
LOC_Os01g08010	lightyellow
LOC_Os01g08020	blue
LOC_Os01g08060	darkturquoise
LOC_Os01g08070	salmon4
LOC_Os01g08090	turquoise
LOC_Os01g08100	grey
LOC_Os01g08110	yellow
LOC_Os01g08120	turquoise
LOC_Os01g08130	blue
LOC_Os01g08140	blue
LOC_Os01g08150	sienna3
LOC_Os01g08160	blue
LOC_Os01g08170	salmon
LOC_Os01g08190	grey
LOC_Os01g08200	blue
LOC_Os01g08220	brown
LOC_Os01g08240	red
LOC_Os01g08250	mediumpurple3
LOC_Os01g08260	black
LOC_Os01g08270	blue
LOC_Os01g08280	brown
LOC_Os01g08290	brown
LOC_Os01g08300	darkolivegreen
LOC_Os01g08310	blue
LOC_Os01g08320	blue
LOC_Os01g08330	green
LOC_Os01g08340	skyblue3
LOC_Os01g08350	paleturquoise
LOC_Os01g08370	darkgrey
LOC_Os01g08380	blue
LOC_Os01g08400	turquoise
LOC_Os01g08410	blue
LOC_Os01g08420	turquoise
LOC_Os01g08430	blue
LOC_Os01g08440	blue
LOC_Os01g08450	turquoise
LOC_Os01g08460	turquoise
LOC_Os01g08464	bisque4
LOC_Os01g08470	green
LOC_Os01g08500	darkorange
LOC_Os01g08510	turquoise
LOC_Os01g08520	turquoise
LOC_Os01g08530	darkmagenta
LOC_Os01g08540	turquoise
LOC_Os01g08550	turquoise
LOC_Os01g08560	black
LOC_Os01g08580	blue
LOC_Os01g08600	turquoise
LOC_Os01g08610	yellow
LOC_Os01g08650	turquoise
LOC_Os01g08660	turquoise
LOC_Os01g08670	lightgreen
LOC_Os01g08680	brown
LOC_Os01g08690	brown
LOC_Os01g08700	turquoise
LOC_Os01g08710	turquoise
LOC_Os01g08720	saddlebrown
LOC_Os01g08730	saddlebrown
LOC_Os01g08750	blue
LOC_Os01g08760	brown
LOC_Os01g08770	blue
LOC_Os01g08780	lightgreen
LOC_Os01g08790	brown4
LOC_Os01g08800	greenyellow
LOC_Os01g08810	blue
LOC_Os01g08814	grey
LOC_Os01g08820	darkgrey
LOC_Os01g08830	brown
LOC_Os01g08840	lightsteelblue1
LOC_Os01g08850	blue
LOC_Os01g08860	black
LOC_Os01g08890	darkmagenta
LOC_Os01g08930	blue
LOC_Os01g08950	turquoise
LOC_Os01g08960	blue
LOC_Os01g08970	brown
LOC_Os01g08990	magenta
LOC_Os01g09000	grey
LOC_Os01g09010	green
LOC_Os01g09020	turquoise
LOC_Os01g09030	blue
LOC_Os01g09050	bisque4
LOC_Os01g09060	orangered4
LOC_Os01g09080	blue
LOC_Os01g09100	royalblue
LOC_Os01g09120	blue
LOC_Os01g09130	brown4
LOC_Os01g09170	palevioletred3
LOC_Os01g09190	bisque4
LOC_Os01g09200	brown
LOC_Os01g09206	green
LOC_Os01g09220	red
LOC_Os01g09230	turquoise
LOC_Os01g09246	black
LOC_Os01g09252	blue
LOC_Os01g09260	lightcyan1
LOC_Os01g09270	sienna3
LOC_Os01g09280	turquoise
LOC_Os01g09290	grey60
LOC_Os01g09300	blue
LOC_Os01g09305	blue
LOC_Os01g09310	blue
LOC_Os01g09320	turquoise
LOC_Os01g09340	darkgreen
LOC_Os01g09370	orangered4
LOC_Os01g09410	yellow
LOC_Os01g09420	turquoise
LOC_Os01g09430	blue
LOC_Os01g09450	black
LOC_Os01g09460	turquoise
LOC_Os01g09470	bisque4
LOC_Os01g09500	turquoise
LOC_Os01g09510	blue
LOC_Os01g09540	turquoise
LOC_Os01g09550	lightgreen
LOC_Os01g09560	turquoise
LOC_Os01g09570	black
LOC_Os01g09580	darkorange
LOC_Os01g09590	turquoise
LOC_Os01g09600	tan
LOC_Os01g09620	black
LOC_Os01g09640	brown
LOC_Os01g09650	blue
LOC_Os01g09660	greenyellow
LOC_Os01g09665	lightsteelblue1
LOC_Os01g09670	turquoise
LOC_Os01g09680	orangered4
LOC_Os01g09700	midnightblue
LOC_Os01g09720	mediumpurple3
LOC_Os01g09730	saddlebrown
LOC_Os01g09740	brown
LOC_Os01g09750	blue
LOC_Os01g09760	blue
LOC_Os01g09770	darkgreen
LOC_Os01g09790	midnightblue
LOC_Os01g09800	blue
LOC_Os01g09830	greenyellow
LOC_Os01g09850	greenyellow
LOC_Os01g09860	turquoise
LOC_Os01g09870	red
LOC_Os01g09880	green
LOC_Os01g09890	blue
LOC_Os01g09930	blue
LOC_Os01g09960	darkred
LOC_Os01g09990	darkgrey
LOC_Os01g10010	turquoise
LOC_Os01g10020	turquoise
LOC_Os01g10030	grey
LOC_Os01g10040	turquoise
LOC_Os01g10050	turquoise
LOC_Os01g10070	blue
LOC_Os01g10080	turquoise
LOC_Os01g10090	turquoise
LOC_Os01g10100	blue
LOC_Os01g10110	skyblue3
LOC_Os01g10130	grey
LOC_Os01g10140	turquoise
LOC_Os01g10150	blue
LOC_Os01g10180	darkorange
LOC_Os01g10195	turquoise
LOC_Os01g10210	blue
LOC_Os01g10230	blue
LOC_Os01g10250	blue
LOC_Os01g10260	blue
LOC_Os01g10270	salmon
LOC_Os01g10280	turquoise
LOC_Os01g10290	turquoise
LOC_Os01g10300	salmon
LOC_Os01g10310	darkred
LOC_Os01g10320	brown
LOC_Os01g10340	turquoise
LOC_Os01g10350	blue
LOC_Os01g10370	violet
LOC_Os01g10380	salmon
LOC_Os01g10390	red
LOC_Os01g10400	blue
LOC_Os01g10430	turquoise
LOC_Os01g10440	brown
LOC_Os01g10450	blue
LOC_Os01g10460	blue
LOC_Os01g10470	turquoise
LOC_Os01g10490	steelblue
LOC_Os01g10504	darkslateblue
LOC_Os01g10520	darkslateblue
LOC_Os01g10530	brown
LOC_Os01g10580	turquoise
LOC_Os01g10590	lightcyan
LOC_Os01g10600	lightcyan1
LOC_Os01g10610	red
LOC_Os01g10630	turquoise
LOC_Os01g10640	turquoise
LOC_Os01g10680	blue
LOC_Os01g10690	turquoise
LOC_Os01g10700	brown
LOC_Os01g10710	blue
LOC_Os01g10720	darkorange2
LOC_Os01g10770	lightgreen
LOC_Os01g10780	yellowgreen
LOC_Os01g10790	turquoise
LOC_Os01g10800	blue
LOC_Os01g10810	blue
LOC_Os01g10820	blue
LOC_Os01g10830	blue
LOC_Os01g10840	turquoise
LOC_Os01g10850	saddlebrown
LOC_Os01g10860	turquoise
LOC_Os01g10880	pink
LOC_Os01g10890	brown
LOC_Os01g10900	brown
LOC_Os01g10910	magenta
LOC_Os01g10920	turquoise
LOC_Os01g10930	turquoise
LOC_Os01g10950	blue
LOC_Os01g10960	saddlebrown
LOC_Os01g10970	pink
LOC_Os01g10980	red
LOC_Os01g10990	turquoise
LOC_Os01g11010	grey
LOC_Os01g11020	turquoise
LOC_Os01g11040	blue
LOC_Os01g11054	turquoise
LOC_Os01g11070	turquoise
LOC_Os01g11080	darkred
LOC_Os01g11110	blue
LOC_Os01g11120	blue
LOC_Os01g11130	turquoise
LOC_Os01g11160	grey
LOC_Os01g11210	greenyellow
LOC_Os01g11220	lightgreen
LOC_Os01g11230	brown
LOC_Os01g11240	grey
LOC_Os01g11250	blue
LOC_Os01g11260	darkturquoise
LOC_Os01g11280	darkorange
LOC_Os01g11340	blue
LOC_Os01g11350	green
LOC_Os01g11370	blue
LOC_Os01g11400	violet
LOC_Os01g11414	turquoise
LOC_Os01g11430	lightgreen
LOC_Os01g11460	turquoise
LOC_Os01g11470	green
LOC_Os01g11490	green
LOC_Os01g11500	green
LOC_Os01g11510	yellow
LOC_Os01g11520	red
LOC_Os01g11550	turquoise
LOC_Os01g11570	turquoise
LOC_Os01g11580	turquoise
LOC_Os01g11590	turquoise
LOC_Os01g11600	magenta
LOC_Os01g11620	green
LOC_Os01g11650	blue
LOC_Os01g11660	darkturquoise
LOC_Os01g11670	purple
LOC_Os01g11700	darkred
LOC_Os01g11710	grey
LOC_Os01g11730	grey60
LOC_Os01g11810	brown
LOC_Os01g11820	turquoise
LOC_Os01g11860	blue
LOC_Os01g11880	turquoise
LOC_Os01g11900	blue
LOC_Os01g11910	blue
LOC_Os01g11920	turquoise
LOC_Os01g11940	blue
LOC_Os01g11946	blue
LOC_Os01g11952	turquoise
LOC_Os01g11960	brown
LOC_Os01g11970	turquoise
LOC_Os01g11980	turquoise
LOC_Os01g11990	pink
LOC_Os01g12000	blue
LOC_Os01g12020	lightgreen
LOC_Os01g12040	mediumpurple3
LOC_Os01g12070	midnightblue
LOC_Os01g12080	turquoise
LOC_Os01g12090	turquoise
LOC_Os01g12100	red
LOC_Os01g12130	grey60
LOC_Os01g12160	turquoise
LOC_Os01g12180	turquoise
LOC_Os01g12190	turquoise
LOC_Os01g12200	turquoise
LOC_Os01g12210	blue
LOC_Os01g12220	darkorange
LOC_Os01g12230	turquoise
LOC_Os01g12250	white
LOC_Os01g12260	blue
LOC_Os01g12270	blue
LOC_Os01g12280	brown
LOC_Os01g12304	purple
LOC_Os01g12320	turquoise
LOC_Os01g12330	magenta
LOC_Os01g12340	violet
LOC_Os01g12360	violet
LOC_Os01g12374	skyblue3
LOC_Os01g12381	turquoise
LOC_Os01g12390	turquoise
LOC_Os01g12400	turquoise
LOC_Os01g12410	turquoise
LOC_Os01g12420	blue
LOC_Os01g12430	magenta
LOC_Os01g12440	turquoise
LOC_Os01g12460	black
LOC_Os01g12464	blue
LOC_Os01g12470	brown
LOC_Os01g12480	blue
LOC_Os01g12490	lightgreen
LOC_Os01g12520	blue
LOC_Os01g12530	blue
LOC_Os01g12540	turquoise
LOC_Os01g12550	turquoise
LOC_Os01g12560	turquoise
LOC_Os01g12570	steelblue
LOC_Os01g12580	midnightblue
LOC_Os01g12590	tan
LOC_Os01g12600	purple
LOC_Os01g12610	palevioletred3
LOC_Os01g12640	lightgreen
LOC_Os01g12650	turquoise
LOC_Os01g12660	brown
LOC_Os01g12670	turquoise
LOC_Os01g12680	turquoise
LOC_Os01g12690	lightcyan
LOC_Os01g12710	turquoise
LOC_Os01g12720	brown
LOC_Os01g12730	blue
LOC_Os01g12740	blue
LOC_Os01g12750	black
LOC_Os01g12760	green
LOC_Os01g12770	royalblue
LOC_Os01g12790	purple
LOC_Os01g12800	blue
LOC_Os01g12810	blue
LOC_Os01g12820	greenyellow
LOC_Os01g12830	blue
LOC_Os01g12840	blue
LOC_Os01g12860	cyan
LOC_Os01g12870	blue
LOC_Os01g12880	turquoise
LOC_Os01g12890	blue
LOC_Os01g12900	turquoise
LOC_Os01g12910	brown
LOC_Os01g12920	brown
LOC_Os01g12930	lightyellow
LOC_Os01g12950	blue
LOC_Os01g13000	grey
LOC_Os01g13024	lightcyan
LOC_Os01g13030	turquoise
LOC_Os01g13060	blue
LOC_Os01g13070	brown
LOC_Os01g13080	blue
LOC_Os01g13090	turquoise
LOC_Os01g13100	turquoise
LOC_Os01g13120	blue
LOC_Os01g13130	greenyellow
LOC_Os01g13150	blue
LOC_Os01g13160	black
LOC_Os01g13170	blue
LOC_Os01g13180	saddlebrown
LOC_Os01g13190	blue
LOC_Os01g13200	turquoise
LOC_Os01g13210	turquoise
LOC_Os01g13229	saddlebrown
LOC_Os01g13260	orangered4
LOC_Os01g13270	lightcyan
LOC_Os01g13280	turquoise
LOC_Os01g13285	purple
LOC_Os01g13300	turquoise
LOC_Os01g13320	turquoise
LOC_Os01g13350	turquoise
LOC_Os01g13370	blue
LOC_Os01g13390	blue
LOC_Os01g13404	blue
LOC_Os01g13420	brown
LOC_Os01g13430	blue
LOC_Os01g13440	orangered4
LOC_Os01g13450	brown
LOC_Os01g13460	blue
LOC_Os01g13470	brown
LOC_Os01g13480	blue
LOC_Os01g13490	turquoise
LOC_Os01g13520	blue
LOC_Os01g13530	turquoise
LOC_Os01g13540	blue
LOC_Os01g13550	blue
LOC_Os01g13560	plum1
LOC_Os01g13570	blue
LOC_Os01g13610	tan
LOC_Os01g13620	pink
LOC_Os01g13640	midnightblue
LOC_Os01g13650	white
LOC_Os01g13660	turquoise
LOC_Os01g13690	turquoise
LOC_Os01g13700	turquoise
LOC_Os01g13710	turquoise
LOC_Os01g13720	blue
LOC_Os01g13730	turquoise
LOC_Os01g13740	turquoise
LOC_Os01g13760	blue
LOC_Os01g13770	turquoise
LOC_Os01g13780	blue
LOC_Os01g13800	blue
LOC_Os01g13830	orangered4
LOC_Os01g13850	ivory
LOC_Os01g13890	mediumpurple3
LOC_Os01g13900	white
LOC_Os01g13930	brown
LOC_Os01g13940	turquoise
LOC_Os01g13950	blue
LOC_Os01g14010	lightsteelblue1
LOC_Os01g14020	turquoise
LOC_Os01g14030	lightgreen
LOC_Os01g14040	turquoise
LOC_Os01g14050	brown
LOC_Os01g14060	lightcyan
LOC_Os01g14070	brown
LOC_Os01g14080	grey
LOC_Os01g14090	blue
LOC_Os01g14100	brown
LOC_Os01g14110	turquoise
LOC_Os01g14130	midnightblue
LOC_Os01g14140	cyan
LOC_Os01g14170	lightcyan
LOC_Os01g14190	darkred
LOC_Os01g14260	lightyellow
LOC_Os01g14320	yellow
LOC_Os01g14330	thistle1
LOC_Os01g14370	brown
LOC_Os01g14410	blue
LOC_Os01g14420	blue
LOC_Os01g14430	white
LOC_Os01g14440	turquoise
LOC_Os01g14450	yellow
LOC_Os01g14490	yellow
LOC_Os01g14510	brown
LOC_Os01g14514	darkmagenta
LOC_Os01g14520	pink
LOC_Os01g14530	red
LOC_Os01g14550	green
LOC_Os01g14580	blue
LOC_Os01g14590	turquoise
LOC_Os01g14610	turquoise
LOC_Os01g14630	blue
LOC_Os01g14640	lightgreen
LOC_Os01g14650	darkmagenta
LOC_Os01g14660	darkturquoise
LOC_Os01g14670	green
LOC_Os01g14690	blue
LOC_Os01g14720	cyan
LOC_Os01g14770	magenta
LOC_Os01g14790	blue
LOC_Os01g14800	turquoise
LOC_Os01g14810	turquoise
LOC_Os01g14820	turquoise
LOC_Os01g14830	blue
LOC_Os01g14840	blue
LOC_Os01g14850	greenyellow
LOC_Os01g14860	black
LOC_Os01g14870	turquoise
LOC_Os01g14880	orangered4
LOC_Os01g14890	turquoise
LOC_Os01g14900	grey60
LOC_Os01g14920	blue
LOC_Os01g14926	plum1
LOC_Os01g14932	blue
LOC_Os01g14940	darkgreen
LOC_Os01g14950	blue
LOC_Os01g14960	blue
LOC_Os01g14970	turquoise
LOC_Os01g14980	brown
LOC_Os01g14990	magenta
LOC_Os01g15000	magenta
LOC_Os01g15010	black
LOC_Os01g15020	turquoise
LOC_Os01g15029	turquoise
LOC_Os01g15060	orangered4
LOC_Os01g15100	purple
LOC_Os01g15110	blue
LOC_Os01g15120	blue
LOC_Os01g15130	turquoise
LOC_Os01g15180	yellow
LOC_Os01g15210	darkolivegreen
LOC_Os01g15220	darkgreen
LOC_Os01g15229	turquoise
LOC_Os01g15240	turquoise
LOC_Os01g15250	sienna3
LOC_Os01g15260	turquoise
LOC_Os01g15270	turquoise
LOC_Os01g15280	turquoise
LOC_Os01g15290	turquoise
LOC_Os01g15300	turquoise
LOC_Os01g15310	turquoise
LOC_Os01g15320	blue
LOC_Os01g15340	yellowgreen
LOC_Os01g15350	brown
LOC_Os01g15380	grey
LOC_Os01g15390	turquoise
LOC_Os01g15399	salmon
LOC_Os01g15448	turquoise
LOC_Os01g15460	turquoise
LOC_Os01g15470	turquoise
LOC_Os01g15480	brown
LOC_Os01g15490	turquoise
LOC_Os01g15510	purple
LOC_Os01g15520	darkslateblue
LOC_Os01g15530	turquoise
LOC_Os01g15540	grey
LOC_Os01g15550	orange
LOC_Os01g15580	turquoise
LOC_Os01g15600	blue
LOC_Os01g15610	greenyellow
LOC_Os01g15630	blue
LOC_Os01g15640	turquoise
LOC_Os01g15660	grey
LOC_Os01g15690	greenyellow
LOC_Os01g15740	thistle2
LOC_Os01g15750	greenyellow
LOC_Os01g15760	paleturquoise
LOC_Os01g15770	black
LOC_Os01g15780	blue
LOC_Os01g15790	blue
LOC_Os01g15830	turquoise
LOC_Os01g15840	turquoise
LOC_Os01g15850	turquoise
LOC_Os01g15860	black
LOC_Os01g15880	darkolivegreen
LOC_Os01g15890	violet
LOC_Os01g15900	blue
LOC_Os01g15910	mediumpurple3
LOC_Os01g15920	green
LOC_Os01g15934	red
LOC_Os01g15950	salmon
LOC_Os01g15970	brown4
LOC_Os01g15979	turquoise
LOC_Os01g16000	turquoise
LOC_Os01g16010	blue
LOC_Os01g16020	brown
LOC_Os01g16030	green
LOC_Os01g16040	turquoise
LOC_Os01g16050	pink
LOC_Os01g16060	turquoise
LOC_Os01g16070	brown4
LOC_Os01g16080	turquoise
LOC_Os01g16090	black
LOC_Os01g16100	turquoise
LOC_Os01g16110	blue
LOC_Os01g16120	turquoise
LOC_Os01g16124	purple
LOC_Os01g16130	darkslateblue
LOC_Os01g16140	floralwhite
LOC_Os01g16146	blue
LOC_Os01g16152	turquoise
LOC_Os01g16170	turquoise
LOC_Os01g16180	blue
LOC_Os01g16190	turquoise
LOC_Os01g16200	midnightblue
LOC_Os01g16210	turquoise
LOC_Os01g16220	turquoise
LOC_Os01g16230	midnightblue
LOC_Os01g16240	turquoise
LOC_Os01g16250	turquoise
LOC_Os01g16260	blue
LOC_Os01g16270	darkmagenta
LOC_Os01g16290	blue
LOC_Os01g16310	turquoise
LOC_Os01g16330	black
LOC_Os01g16340	blue
LOC_Os01g16350	brown
LOC_Os01g16354	grey
LOC_Os01g16370	brown
LOC_Os01g16380	darkturquoise
LOC_Os01g16390	lightsteelblue1
LOC_Os01g16400	tan
LOC_Os01g16414	turquoise
LOC_Os01g16430	brown
LOC_Os01g16450	green
LOC_Os01g16500	yellow
LOC_Os01g16510	blue
LOC_Os01g16520	blue
LOC_Os01g16530	turquoise
LOC_Os01g16540	turquoise
LOC_Os01g16550	blue
LOC_Os01g16570	saddlebrown
LOC_Os01g16600	turquoise
LOC_Os01g16610	salmon
LOC_Os01g16620	turquoise
LOC_Os01g16640	grey
LOC_Os01g16650	darkmagenta
LOC_Os01g16660	violet
LOC_Os01g16670	blue
LOC_Os01g16690	yellow
LOC_Os01g16714	orange
LOC_Os01g16730	midnightblue
LOC_Os01g16740	darkorange2
LOC_Os01g16750	turquoise
LOC_Os01g16780	salmon
LOC_Os01g16790	yellow
LOC_Os01g16810	midnightblue
LOC_Os01g16850	skyblue3
LOC_Os01g16860	plum2
LOC_Os01g16870	brown
LOC_Os01g16890	blue
LOC_Os01g16900	turquoise
LOC_Os01g16910	turquoise
LOC_Os01g16920	yellowgreen
LOC_Os01g16930	brown
LOC_Os01g16940	turquoise
LOC_Os01g16950	turquoise
LOC_Os01g16960	turquoise
LOC_Os01g16970	turquoise
LOC_Os01g16980	turquoise
LOC_Os01g16990	turquoise
LOC_Os01g17000	turquoise
LOC_Os01g17010	black
LOC_Os01g17020	blue
LOC_Os01g17040	grey
LOC_Os01g17050	red
LOC_Os01g17060	turquoise
LOC_Os01g17065	greenyellow
LOC_Os01g17070	turquoise
LOC_Os01g17150	turquoise
LOC_Os01g17160	yellow
LOC_Os01g17170	turquoise
LOC_Os01g17180	blue
LOC_Os01g17190	turquoise
LOC_Os01g17214	turquoise
LOC_Os01g17240	blue
LOC_Os01g17250	turquoise
LOC_Os01g17260	turquoise
LOC_Os01g17279	turquoise
LOC_Os01g17320	turquoise
LOC_Os01g17330	grey60
LOC_Os01g17360	salmon
LOC_Os01g17390	blue
LOC_Os01g17396	blue
LOC_Os01g17402	blue
LOC_Os01g17430	blue
LOC_Os01g17440	turquoise
LOC_Os01g17460	lightyellow
LOC_Os01g17470	green
LOC_Os01g18040	purple
LOC_Os01g18050	turquoise
LOC_Os01g18060	turquoise
LOC_Os01g18070	grey
LOC_Os01g18080	turquoise
LOC_Os01g18090	saddlebrown
LOC_Os01g18100	turquoise
LOC_Os01g18110	darkgrey
LOC_Os01g18120	turquoise
LOC_Os01g18150	darkmagenta
LOC_Os01g18170	darkorange
LOC_Os01g18180	purple
LOC_Os01g18190	lightyellow
LOC_Os01g18210	blue
LOC_Os01g18220	brown
LOC_Os01g18230	brown
LOC_Os01g18240	turquoise
LOC_Os01g18260	yellow
LOC_Os01g18270	greenyellow
LOC_Os01g18280	turquoise
LOC_Os01g18310	skyblue
LOC_Os01g18320	blue
LOC_Os01g18360	green
LOC_Os01g18390	salmon
LOC_Os01g18400	brown
LOC_Os01g18410	turquoise
LOC_Os01g18520	darkturquoise
LOC_Os01g18584	royalblue
LOC_Os01g18620	skyblue3
LOC_Os01g18630	turquoise
LOC_Os01g18640	grey
LOC_Os01g18650	tan
LOC_Os01g18660	turquoise
LOC_Os01g18670	green
LOC_Os01g18744	lightgreen
LOC_Os01g18800	blue
LOC_Os01g18830	lightyellow
LOC_Os01g18840	blue
LOC_Os01g18850	blue
LOC_Os01g18860	turquoise
LOC_Os01g18880	blue
LOC_Os01g18890	lightgreen
LOC_Os01g18930	lightcyan1
LOC_Os01g18990	darkolivegreen
LOC_Os01g19020	green
LOC_Os01g19070	blue
LOC_Os01g19090	orange
LOC_Os01g19100	brown4
LOC_Os01g19110	plum1
LOC_Os01g19130	red
LOC_Os01g19140	turquoise
LOC_Os01g19150	turquoise
LOC_Os01g19160	turquoise
LOC_Os01g19170	blue
LOC_Os01g19210	steelblue
LOC_Os01g19220	thistle2
LOC_Os01g19260	darkgreen
LOC_Os01g19280	royalblue
LOC_Os01g19290	lightyellow
LOC_Os01g19310	sienna3
LOC_Os01g19330	red
LOC_Os01g19380	turquoise
LOC_Os01g19390	turquoise
LOC_Os01g19400	turquoise
LOC_Os01g19410	blue
LOC_Os01g19420	orangered4
LOC_Os01g19430	sienna3
LOC_Os01g19450	turquoise
LOC_Os01g19460	greenyellow
LOC_Os01g19470	turquoise
LOC_Os01g19480	salmon
LOC_Os01g19490	turquoise
LOC_Os01g19529	skyblue
LOC_Os01g19548	turquoise
LOC_Os01g19600	grey
LOC_Os01g19610	blue
LOC_Os01g19670	turquoise
LOC_Os01g19694	plum2
LOC_Os01g19710	red
LOC_Os01g19720	plum1
LOC_Os01g19740	turquoise
LOC_Os01g19750	turquoise
LOC_Os01g19760	turquoise
LOC_Os01g19770	turquoise
LOC_Os01g19800	turquoise
LOC_Os01g19820	turquoise
LOC_Os01g19840	blue
LOC_Os01g19850	cyan
LOC_Os01g19870	turquoise
LOC_Os01g19880	red
LOC_Os01g19894	paleturquoise
LOC_Os01g19910	orange
LOC_Os01g19930	bisque4
LOC_Os01g19940	black
LOC_Os01g19960	red
LOC_Os01g19970	purple
LOC_Os01g20030	greenyellow
LOC_Os01g20080	thistle1
LOC_Os01g20090	paleturquoise
LOC_Os01g20110	blue
LOC_Os01g20120	turquoise
LOC_Os01g20160	magenta
LOC_Os01g20190	tan
LOC_Os01g20200	magenta
LOC_Os01g20206	blue
LOC_Os01g20700	darkmagenta
LOC_Os01g20710	thistle1
LOC_Os01g20720	blue
LOC_Os01g20730	green
LOC_Os01g20760	darkolivegreen
LOC_Os01g20780	red
LOC_Os01g20800	turquoise
LOC_Os01g20830	turquoise
LOC_Os01g20840	turquoise
LOC_Os01g20850	lightyellow
LOC_Os01g20860	blue
LOC_Os01g20890	turquoise
LOC_Os01g20894	grey60
LOC_Os01g20900	turquoise
LOC_Os01g20910	darkgreen
LOC_Os01g20930	blue
LOC_Os01g20940	turquoise
LOC_Os01g20950	sienna3
LOC_Os01g20980	magenta
LOC_Os01g21034	green
LOC_Os01g21120	turquoise
LOC_Os01g21135	darkgrey
LOC_Os01g21144	turquoise
LOC_Os01g21160	turquoise
LOC_Os01g21170	turquoise
LOC_Os01g21180	turquoise
LOC_Os01g21210	yellow
LOC_Os01g21240	turquoise
LOC_Os01g21250	blue
LOC_Os01g21300	lightcyan
LOC_Os01g21310	blue
LOC_Os01g21320	turquoise
LOC_Os01g21360	floralwhite
LOC_Os01g21410	blue
LOC_Os01g21420	black
LOC_Os01g21440	turquoise
LOC_Os01g21450	blue
LOC_Os01g21490	orangered4
LOC_Os01g21500	turquoise
LOC_Os01g21510	pink
LOC_Os01g21520	grey
LOC_Os01g21530	magenta
LOC_Os01g21560	turquoise
LOC_Os01g21580	steelblue
LOC_Os01g21590	brown
LOC_Os01g21600	skyblue3
LOC_Os01g21610	blue
LOC_Os01g21630	magenta
LOC_Os01g21670	salmon4
LOC_Os01g21820	turquoise
LOC_Os01g21840	green
LOC_Os01g21850	turquoise
LOC_Os01g21860	turquoise
LOC_Os01g21870	lightcyan
LOC_Os01g21940	turquoise
LOC_Os01g21960	green
LOC_Os01g21970	tan
LOC_Os01g21990	blue
LOC_Os01g22000	ivory
LOC_Os01g22010	blue
LOC_Os01g22039	yellow
LOC_Os01g22070	brown
LOC_Os01g22080	royalblue
LOC_Os01g22090	turquoise
LOC_Os01g22170	pink
LOC_Os01g22180	pink
LOC_Os01g22209	yellow
LOC_Os01g22230	turquoise
LOC_Os01g22249	greenyellow
LOC_Os01g22270	orange
LOC_Os01g22336	darkorange
LOC_Os01g22352	turquoise
LOC_Os01g22370	blue
LOC_Os01g22380	bisque4
LOC_Os01g22390	turquoise
LOC_Os01g22420	royalblue
LOC_Os01g22430	turquoise
LOC_Os01g22480	blue
LOC_Os01g22490	blue
LOC_Os01g22500	turquoise
LOC_Os01g22510	blue
LOC_Os01g22520	turquoise
LOC_Os01g22540	plum2
LOC_Os01g22550	brown
LOC_Os01g22560	orange
LOC_Os01g22570	lightyellow
LOC_Os01g22590	green
LOC_Os01g22600	turquoise
LOC_Os01g22620	darkred
LOC_Os01g22630	turquoise
LOC_Os01g22640	blue
LOC_Os01g22660	turquoise
LOC_Os01g22670	plum2
LOC_Os01g22680	lightcyan1
LOC_Os01g22700	saddlebrown
LOC_Os01g22710	palevioletred3
LOC_Os01g22780	turquoise
LOC_Os01g22870	turquoise
LOC_Os01g22900	turquoise
LOC_Os01g22910	turquoise
LOC_Os01g22954	greenyellow
LOC_Os01g22980	turquoise
LOC_Os01g22990	turquoise
LOC_Os01g23000	magenta
LOC_Os01g23020	ivory
LOC_Os01g23040	midnightblue
LOC_Os01g23050	red
LOC_Os01g23070	royalblue
LOC_Os01g23110	red
LOC_Os01g23130	magenta
LOC_Os01g23200	tan
LOC_Os01g23370	steelblue
LOC_Os01g23380	blue
LOC_Os01g23440	cyan
LOC_Os01g23490	darkolivegreen
LOC_Os01g23580	blue
LOC_Os01g23590	turquoise
LOC_Os01g23600	grey
LOC_Os01g23610	blue
LOC_Os01g23620	turquoise
LOC_Os01g23630	grey
LOC_Os01g23640	turquoise
LOC_Os01g23680	blue
LOC_Os01g23705	royalblue
LOC_Os01g23710	turquoise
LOC_Os01g23730	darkred
LOC_Os01g23740	turquoise
LOC_Os01g23770	plum2
LOC_Os01g23880	salmon
LOC_Os01g23910	cyan
LOC_Os01g23930	saddlebrown
LOC_Os01g23970	turquoise
LOC_Os01g23980	red
LOC_Os01g23990	blue
LOC_Os01g24010	turquoise
LOC_Os01g24020	black
LOC_Os01g24030	bisque4
LOC_Os01g24050	yellow
LOC_Os01g24060	turquoise
LOC_Os01g24070	blue
LOC_Os01g24080	darkred
LOC_Os01g24090	turquoise
LOC_Os01g24100	darkred
LOC_Os01g24340	steelblue
LOC_Os01g24400	salmon
LOC_Os01g24420	lightgreen
LOC_Os01g24430	lightgreen
LOC_Os01g24440	blue
LOC_Os01g24470	blue
LOC_Os01g24480	brown
LOC_Os01g24490	steelblue
LOC_Os01g24500	darkmagenta
LOC_Os01g24520	darkred
LOC_Os01g24540	tan
LOC_Os01g24550	lightcyan1
LOC_Os01g24560	darkorange
LOC_Os01g24570	lightsteelblue1
LOC_Os01g24680	turquoise
LOC_Os01g24690	blue
LOC_Os01g24700	green
LOC_Os01g24710	royalblue
LOC_Os01g24750	grey
LOC_Os01g24764	sienna3
LOC_Os01g24780	yellowgreen
LOC_Os01g24810	brown
LOC_Os01g24820	brown
LOC_Os01g24880	brown
LOC_Os01g24920	turquoise
LOC_Os01g24940	turquoise
LOC_Os01g24950	turquoise
LOC_Os01g24980	lightcyan
LOC_Os01g25010	blue
LOC_Os01g25060	skyblue
LOC_Os01g25065	yellow
LOC_Os01g25120	magenta
LOC_Os01g25140	magenta
LOC_Os01g25189	turquoise
LOC_Os01g25240	turquoise
LOC_Os01g25270	turquoise
LOC_Os01g25280	royalblue
LOC_Os01g25320	turquoise
LOC_Os01g25330	blue
LOC_Os01g25360	turquoise
LOC_Os01g25370	grey
LOC_Os01g25386	blue
LOC_Os01g25402	turquoise
LOC_Os01g25440	turquoise
LOC_Os01g25450	blue
LOC_Os01g25460	tan
LOC_Os01g25484	turquoise
LOC_Os01g25500	magenta
LOC_Os01g25530	turquoise
LOC_Os01g25540	blue
LOC_Os01g25560	darkorange
LOC_Os01g25580	thistle2
LOC_Os01g25590	green
LOC_Os01g25600	blue
LOC_Os01g25610	blue
LOC_Os01g25630	lightyellow
LOC_Os01g25660	midnightblue
LOC_Os01g25679	yellow
LOC_Os01g25700	blue
LOC_Os01g25710	brown4
LOC_Os01g25720	turquoise
LOC_Os01g25810	turquoise
LOC_Os01g25820	blue
LOC_Os01g25839	yellow
LOC_Os01g25860	yellow
LOC_Os01g25880	turquoise
LOC_Os01g25900	darkorange
LOC_Os01g25920	salmon
LOC_Os01g25980	floralwhite
LOC_Os01g25990	blue
LOC_Os01g26000	grey60
LOC_Os01g26020	turquoise
LOC_Os01g26039	blue
LOC_Os01g26120	blue
LOC_Os01g26130	turquoise
LOC_Os01g26160	blue
LOC_Os01g26174	blue
LOC_Os01g26224	yellowgreen
LOC_Os01g26240	yellow
LOC_Os01g26270	turquoise
LOC_Os01g26280	turquoise
LOC_Os01g26290	sienna3
LOC_Os01g26300	green
LOC_Os01g26920	turquoise
LOC_Os01g26940	turquoise
LOC_Os01g26970	turquoise
LOC_Os01g27020	brown
LOC_Os01g27040	turquoise
LOC_Os01g27050	blue
LOC_Os01g27080	brown
LOC_Os01g27090	darkorange
LOC_Os01g27120	grey
LOC_Os01g27140	royalblue
LOC_Os01g27150	turquoise
LOC_Os01g27160	black
LOC_Os01g27170	darkred
LOC_Os01g27190	bisque4
LOC_Os01g27210	turquoise
LOC_Os01g27230	blue
LOC_Os01g27240	royalblue
LOC_Os01g27250	cyan
LOC_Os01g27260	purple
LOC_Os01g27320	salmon
LOC_Os01g27360	black
LOC_Os01g27390	saddlebrown
LOC_Os01g27449	greenyellow
LOC_Os01g27470	brown4
LOC_Os01g27480	blue
LOC_Os01g27490	thistle1
LOC_Os01g27520	blue
LOC_Os01g27580	darkgrey
LOC_Os01g27590	plum1
LOC_Os01g27600	tan
LOC_Os01g27650	turquoise
LOC_Os01g27660	tan
LOC_Os01g27680	purple
LOC_Os01g27690	magenta
LOC_Os01g27720	turquoise
LOC_Os01g27730	blue
LOC_Os01g27740	turquoise
LOC_Os01g27750	turquoise
LOC_Os01g27860	pink
LOC_Os01g27880	turquoise
LOC_Os01g27890	turquoise
LOC_Os01g27910	palevioletred3
LOC_Os01g27940	blue
LOC_Os01g27990	pink
LOC_Os01g28000	white
LOC_Os01g28010	steelblue
LOC_Os01g28020	mediumpurple3
LOC_Os01g28030	green
LOC_Os01g28070	darkolivegreen
LOC_Os01g28089	darkgreen
LOC_Os01g28134	darkorange
LOC_Os01g28140	plum1
LOC_Os01g28150	turquoise
LOC_Os01g28170	skyblue3
LOC_Os01g28184	floralwhite
LOC_Os01g28200	lightcyan1
LOC_Os01g28300	turquoise
LOC_Os01g28310	darkorange2
LOC_Os01g28330	darkorange
LOC_Os01g28370	salmon
LOC_Os01g28390	blue
LOC_Os01g28440	darkgrey
LOC_Os01g28450	skyblue
LOC_Os01g28500	skyblue
LOC_Os01g28540	turquoise
LOC_Os01g28550	ivory
LOC_Os01g28560	lightyellow
LOC_Os01g28570	skyblue
LOC_Os01g28600	blue
LOC_Os01g28680	blue
LOC_Os01g28690	turquoise
LOC_Os01g28730	blue
LOC_Os01g28740	thistle2
LOC_Os01g28790	red
LOC_Os01g28840	turquoise
LOC_Os01g28870	violet
LOC_Os01g28930	darkorange
LOC_Os01g28950	lightgreen
LOC_Os01g28960	lightgreen
LOC_Os01g28970	darkolivegreen
LOC_Os01g28980	skyblue
LOC_Os01g28989	blue
LOC_Os01g29000	yellow
LOC_Os01g29030	darkgrey
LOC_Os01g29104	cyan
LOC_Os01g29150	blue
LOC_Os01g29160	darkorange
LOC_Os01g29180	brown
LOC_Os01g29220	magenta
LOC_Os01g29230	turquoise
LOC_Os01g29240	turquoise
LOC_Os01g29250	yellow
LOC_Os01g29260	yellow
LOC_Os01g29270	yellow
LOC_Os01g29280	darkgreen
LOC_Os01g29330	turquoise
LOC_Os01g29390	blue
LOC_Os01g29409	blue
LOC_Os01g29430	turquoise
LOC_Os01g29450	turquoise
LOC_Os01g29469	blue
LOC_Os01g29507	blue
LOC_Os01g29540	floralwhite
LOC_Os01g29590	purple
LOC_Os01g29600	red
LOC_Os01g29610	greenyellow
LOC_Os01g29640	darkslateblue
LOC_Os01g29670	skyblue
LOC_Os01g29680	yellow
LOC_Os01g29700	paleturquoise
LOC_Os01g29710	lightsteelblue1
LOC_Os01g29740	turquoise
LOC_Os01g29750	purple
LOC_Os01g29804	sienna3
LOC_Os01g29820	turquoise
LOC_Os01g29830	turquoise
LOC_Os01g29860	steelblue
LOC_Os01g29880	brown4
LOC_Os01g29900	paleturquoise
LOC_Os01g29910	lightyellow
LOC_Os01g30936	lightyellow
LOC_Os01g30950	orange
LOC_Os01g30956	darkgrey
LOC_Os01g31010	yellowgreen
LOC_Os01g31040	pink
LOC_Os01g31110	turquoise
LOC_Os01g31200	orange
LOC_Os01g31210	turquoise
LOC_Os01g31220	turquoise
LOC_Os01g31250	grey60
LOC_Os01g31270	steelblue
LOC_Os01g31350	darkgrey
LOC_Os01g31360	blue
LOC_Os01g31370	red
LOC_Os01g31380	yellow
LOC_Os01g31400	purple
LOC_Os01g31410	yellow
LOC_Os01g31450	turquoise
LOC_Os01g31460	magenta
LOC_Os01g31470	brown
LOC_Os01g31494	cyan
LOC_Os01g31510	tan
LOC_Os01g31570	turquoise
LOC_Os01g31580	turquoise
LOC_Os01g31610	turquoise
LOC_Os01g31629	turquoise
LOC_Os01g31660	paleturquoise
LOC_Os01g31680	blue
LOC_Os01g31690	turquoise
LOC_Os01g31730	sienna3
LOC_Os01g31740	magenta
LOC_Os01g31750	greenyellow
LOC_Os01g31770	turquoise
LOC_Os01g31780	orangered4
LOC_Os01g31800	grey
LOC_Os01g31810	blue
LOC_Os01g31850	blue
LOC_Os01g31860	thistle1
LOC_Os01g31870	blue
LOC_Os01g31880	thistle2
LOC_Os01g31890	bisque4
LOC_Os01g31900	brown
LOC_Os01g31940	blue
LOC_Os01g31980	royalblue
LOC_Os01g32010	white
LOC_Os01g32020	royalblue
LOC_Os01g32070	yellow
LOC_Os01g32080	blue
LOC_Os01g32090	turquoise
LOC_Os01g32100	palevioletred3
LOC_Os01g32110	brown
LOC_Os01g32120	pink
LOC_Os01g32130	turquoise
LOC_Os01g32170	blue
LOC_Os01g32184	turquoise
LOC_Os01g32220	violet
LOC_Os01g32230	skyblue
LOC_Os01g32250	midnightblue
LOC_Os01g32259	midnightblue
LOC_Os01g32280	turquoise
LOC_Os01g32300	blue
LOC_Os01g32330	turquoise
LOC_Os01g32350	blue
LOC_Os01g32364	turquoise
LOC_Os01g32380	turquoise
LOC_Os01g32439	turquoise
LOC_Os01g32460	pink
LOC_Os01g32550	brown
LOC_Os01g32560	pink
LOC_Os01g32600	darkgrey
LOC_Os01g32640	turquoise
LOC_Os01g32660	green
LOC_Os01g32670	violet
LOC_Os01g32680	purple
LOC_Os01g32710	red
LOC_Os01g32720	turquoise
LOC_Os01g32730	blue
LOC_Os01g32750	turquoise
LOC_Os01g32770	red
LOC_Os01g32780	brown
LOC_Os01g32790	blue
LOC_Os01g32800	turquoise
LOC_Os01g32830	turquoise
LOC_Os01g32849	turquoise
LOC_Os01g32864	turquoise
LOC_Os01g32870	turquoise
LOC_Os01g32880	turquoise
LOC_Os01g32890	yellow
LOC_Os01g32964	turquoise
LOC_Os01g32980	turquoise
LOC_Os01g32990	darkmagenta
LOC_Os01g33000	black
LOC_Os01g33020	turquoise
LOC_Os01g33030	blue
LOC_Os01g33040	green
LOC_Os01g33050	turquoise
LOC_Os01g33060	blue
LOC_Os01g33070	turquoise
LOC_Os01g33080	turquoise
LOC_Os01g33090	turquoise
LOC_Os01g33110	blue
LOC_Os01g33190	lightgreen
LOC_Os01g33204	turquoise
LOC_Os01g33220	plum2
LOC_Os01g33230	turquoise
LOC_Os01g33250	tan
LOC_Os01g33260	skyblue
LOC_Os01g33270	skyblue
LOC_Os01g33324	magenta
LOC_Os01g33400	salmon
LOC_Os01g33410	turquoise
LOC_Os01g33420	turquoise
LOC_Os01g33460	lightyellow
LOC_Os01g33490	tan
LOC_Os01g33514	turquoise
LOC_Os01g33540	blue
LOC_Os01g33615	turquoise
LOC_Os01g33630	magenta
LOC_Os01g33640	brown4
LOC_Os01g33684	darkmagenta
LOC_Os01g33700	salmon
LOC_Os01g33784	brown
LOC_Os01g33800	turquoise
LOC_Os01g33810	steelblue
LOC_Os01g33830	darkred
LOC_Os01g33840	darkorange
LOC_Os01g33869	magenta
LOC_Os01g33950	royalblue
LOC_Os01g33960	mediumpurple3
LOC_Os01g33970	greenyellow
LOC_Os01g34010	royalblue
LOC_Os01g34050	purple
LOC_Os01g34060	green
LOC_Os01g34080	black
LOC_Os01g34140	palevioletred3
LOC_Os01g34190	turquoise
LOC_Os01g34200	turquoise
LOC_Os01g34330	turquoise
LOC_Os01g34350	blue
LOC_Os01g34374	magenta
LOC_Os01g34390	blue
LOC_Os01g34400	plum2
LOC_Os01g34410	darkorange2
LOC_Os01g34420	lightgreen
LOC_Os01g34430	turquoise
LOC_Os01g34450	purple
LOC_Os01g34470	palevioletred3
LOC_Os01g34480	blue
LOC_Os01g34490	salmon
LOC_Os01g34560	blue
LOC_Os01g34610	turquoise
LOC_Os01g34614	turquoise
LOC_Os01g34620	blue
LOC_Os01g34630	turquoise
LOC_Os01g34660	turquoise
LOC_Os01g34670	blue
LOC_Os01g34690	skyblue
LOC_Os01g34700	turquoise
LOC_Os01g34730	orange
LOC_Os01g34770	skyblue3
LOC_Os01g34780	turquoise
LOC_Os01g34790	grey
LOC_Os01g34800	darkolivegreen
LOC_Os01g34810	violet
LOC_Os01g34820	saddlebrown
LOC_Os01g34850	blue
LOC_Os01g34860	turquoise
LOC_Os01g34870	turquoise
LOC_Os01g34880	turquoise
LOC_Os01g34890	turquoise
LOC_Os01g34900	greenyellow
LOC_Os01g34920	yellow
LOC_Os01g34930	turquoise
LOC_Os01g34970	turquoise
LOC_Os01g35000	sienna3
LOC_Os01g35030	blue
LOC_Os01g35040	black
LOC_Os01g35050	turquoise
LOC_Os01g35090	yellow
LOC_Os01g35160	brown
LOC_Os01g35170	turquoise
LOC_Os01g35184	blue
LOC_Os01g35210	thistle2
LOC_Os01g35220	yellow
LOC_Os01g35230	turquoise
LOC_Os01g35254	purple
LOC_Os01g35280	pink
LOC_Os01g35370	yellowgreen
LOC_Os01g35400	darkolivegreen
LOC_Os01g35440	darkgrey
LOC_Os01g35580	yellow
LOC_Os01g35650	bisque4
LOC_Os01g35660	darkolivegreen
LOC_Os01g35690	grey60
LOC_Os01g35720	paleturquoise
LOC_Os01g35730	yellow
LOC_Os01g35740	yellow
LOC_Os01g35789	ivory
LOC_Os01g35860	blue
LOC_Os01g35880	yellow
LOC_Os01g35990	greenyellow
LOC_Os01g36010	skyblue3
LOC_Os01g36020	midnightblue
LOC_Os01g36040	sienna3
LOC_Os01g36050	yellow
LOC_Os01g36064	darkslateblue
LOC_Os01g36070	blue
LOC_Os01g36080	blue
LOC_Os01g36090	turquoise
LOC_Os01g36130	steelblue
LOC_Os01g36140	yellow
LOC_Os01g36150	lightyellow
LOC_Os01g36170	yellowgreen
LOC_Os01g36180	darkmagenta
LOC_Os01g36220	blue
LOC_Os01g36229	brown
LOC_Os01g36240	blue
LOC_Os01g36250	turquoise
LOC_Os01g36260	sienna3
LOC_Os01g36280	darkred
LOC_Os01g36380	salmon
LOC_Os01g36390	royalblue
LOC_Os01g36410	darkturquoise
LOC_Os01g36460	green
LOC_Os01g36530	lightcyan
LOC_Os01g36540	turquoise
LOC_Os01g36550	darkturquoise
LOC_Os01g36560	green
LOC_Os01g36580	blue
LOC_Os01g36590	turquoise
LOC_Os01g36600	turquoise
LOC_Os01g36610	blue
LOC_Os01g36620	blue
LOC_Os01g36630	brown
LOC_Os01g36640	blue
LOC_Os01g36660	purple
LOC_Os01g36670	turquoise
LOC_Os01g36700	floralwhite
LOC_Os01g36720	blue
LOC_Os01g36766	purple
LOC_Os01g36780	royalblue
LOC_Os01g36790	turquoise
LOC_Os01g36820	turquoise
LOC_Os01g36840	turquoise
LOC_Os01g36860	blue
LOC_Os01g36870	brown
LOC_Os01g36890	turquoise
LOC_Os01g36910	greenyellow
LOC_Os01g36920	turquoise
LOC_Os01g36930	turquoise
LOC_Os01g36940	blue
LOC_Os01g36950	turquoise
LOC_Os01g36970	darkturquoise
LOC_Os01g37000	turquoise
LOC_Os01g37040	blue
LOC_Os01g37050	blue
LOC_Os01g37070	lightyellow
LOC_Os01g37080	salmon
LOC_Os01g37090	blue
LOC_Os01g37110	grey60
LOC_Os01g37120	turquoise
LOC_Os01g37130	blue
LOC_Os01g37210	green
LOC_Os01g37260	salmon
LOC_Os01g37280	salmon
LOC_Os01g37325	salmon4
LOC_Os01g37360	yellow
LOC_Os01g37410	grey60
LOC_Os01g37430	lightgreen
LOC_Os01g37460	turquoise
LOC_Os01g37470	blue
LOC_Os01g37480	brown
LOC_Os01g37490	blue
LOC_Os01g37500	royalblue
LOC_Os01g37510	blue
LOC_Os01g37540	plum2
LOC_Os01g37550	lightyellow
LOC_Os01g37560	blue
LOC_Os01g37580	cyan
LOC_Os01g37590	blue
LOC_Os01g37600	darkslateblue
LOC_Os01g37630	blue
LOC_Os01g37650	midnightblue
LOC_Os01g37670	blue
LOC_Os01g37690	blue
LOC_Os01g37700	skyblue3
LOC_Os01g37750	brown
LOC_Os01g37760	blue
LOC_Os01g37770	turquoise
LOC_Os01g37790	blue
LOC_Os01g37800	blue
LOC_Os01g37810	red
LOC_Os01g37820	blue
LOC_Os01g37825	blue
LOC_Os01g37832	blue
LOC_Os01g37837	turquoise
LOC_Os01g37842	turquoise
LOC_Os01g37850	turquoise
LOC_Os01g37860	white
LOC_Os01g37870	blue
LOC_Os01g37900	lightyellow
LOC_Os01g37910	blue
LOC_Os01g37920	red
LOC_Os01g37950	orangered4
LOC_Os01g37960	turquoise
LOC_Os01g37980	turquoise
LOC_Os01g38058	turquoise
LOC_Os01g38100	turquoise
LOC_Os01g38120	brown4
LOC_Os01g38140	pink
LOC_Os01g38180	thistle2
LOC_Os01g38190	pink
LOC_Os01g38229	turquoise
LOC_Os01g38244	grey
LOC_Os01g38359	violet
LOC_Os01g38480	pink
LOC_Os01g38490	grey
LOC_Os01g38500	turquoise
LOC_Os01g38510	darkorange
LOC_Os01g38520	lightyellow
LOC_Os01g38530	turquoise
LOC_Os01g38540	red
LOC_Os01g38560	turquoise
LOC_Os01g38580	turquoise
LOC_Os01g38610	blue
LOC_Os01g38620	turquoise
LOC_Os01g38650	cyan
LOC_Os01g38660	blue
LOC_Os01g38670	white
LOC_Os01g38680	plum1
LOC_Os01g38790	bisque4
LOC_Os01g38820	darkgrey
LOC_Os01g38830	floralwhite
LOC_Os01g38870	thistle2
LOC_Os01g38950	red
LOC_Os01g38960	pink
LOC_Os01g38970	turquoise
LOC_Os01g38980	red
LOC_Os01g38990	turquoise
LOC_Os01g39000	blue
LOC_Os01g39010	turquoise
LOC_Os01g39020	brown
LOC_Os01g39040	blue
LOC_Os01g39050	yellow
LOC_Os01g39060	blue
LOC_Os01g39070	paleturquoise
LOC_Os01g39100	red
LOC_Os01g39110	turquoise
LOC_Os01g39134	turquoise
LOC_Os01g39136	cyan
LOC_Os01g39200	purple
LOC_Os01g39250	turquoise
LOC_Os01g39260	blue
LOC_Os01g39270	turquoise
LOC_Os01g39280	blue
LOC_Os01g39290	blue
LOC_Os01g39310	brown
LOC_Os01g39330	turquoise
LOC_Os01g39360	tan
LOC_Os01g39370	sienna3
LOC_Os01g39380	turquoise
LOC_Os01g39440	yellowgreen
LOC_Os01g39450	darkmagenta
LOC_Os01g39464	darkgrey
LOC_Os01g39490	lightcyan
LOC_Os01g39500	pink
LOC_Os01g39560	tan
LOC_Os01g39570	purple
LOC_Os01g39580	turquoise
LOC_Os01g39590	yellowgreen
LOC_Os01g39600	turquoise
LOC_Os01g39630	turquoise
LOC_Os01g39650	turquoise
LOC_Os01g39660	mediumpurple3
LOC_Os01g39670	turquoise
LOC_Os01g39690	darkgrey
LOC_Os01g39770	grey
LOC_Os01g39780	turquoise
LOC_Os01g39790	turquoise
LOC_Os01g39800	turquoise
LOC_Os01g39810	turquoise
LOC_Os01g39820	midnightblue
LOC_Os01g39830	turquoise
LOC_Os01g39840	white
LOC_Os01g39850	saddlebrown
LOC_Os01g39860	turquoise
LOC_Os01g39890	turquoise
LOC_Os01g39930	steelblue
LOC_Os01g39960	brown
LOC_Os01g39970	blue
LOC_Os01g39990	violet
LOC_Os01g40000	turquoise
LOC_Os01g40010	brown
LOC_Os01g40030	lightgreen
LOC_Os01g40040	grey60
LOC_Os01g40050	turquoise
LOC_Os01g40070	red
LOC_Os01g40094	turquoise
LOC_Os01g40110	turquoise
LOC_Os01g40120	turquoise
LOC_Os01g40160	saddlebrown
LOC_Os01g40170	turquoise
LOC_Os01g40180	skyblue
LOC_Os01g40190	blue
LOC_Os01g40200	turquoise
LOC_Os01g40230	thistle1
LOC_Os01g40240	midnightblue
LOC_Os01g40250	blue
LOC_Os01g40260	brown
LOC_Os01g40280	black
LOC_Os01g40290	darkred
LOC_Os01g40310	blue
LOC_Os01g40330	blue
LOC_Os01g40340	blue
LOC_Os01g40350	skyblue
LOC_Os01g40420	turquoise
LOC_Os01g40430	greenyellow
LOC_Os01g40470	royalblue
LOC_Os01g40480	turquoise
LOC_Os01g40499	turquoise
LOC_Os01g40550	grey
LOC_Os01g40560	darkorange
LOC_Os01g40570	turquoise
LOC_Os01g40580	pink
LOC_Os01g40590	turquoise
LOC_Os01g40600	ivory
LOC_Os01g40610	turquoise
LOC_Os01g40620	blue
LOC_Os01g40630	blue
LOC_Os01g40640	blue
LOC_Os01g40650	turquoise
LOC_Os01g40660	darkturquoise
LOC_Os01g40670	turquoise
LOC_Os01g40680	turquoise
LOC_Os01g40690	turquoise
LOC_Os01g40700	turquoise
LOC_Os01g40710	turquoise
LOC_Os01g40720	turquoise
[truncated: 30,449 more rows]

## Sheet: Sheet3
Table S3. Gene modules classified by WGCNA in spikelet.
Gene ID	Module
LOC_Os01g01010	blue
LOC_Os01g01019	lightpink4
LOC_Os01g01030	turquoise
LOC_Os01g01040	grey
LOC_Os01g01050	grey
LOC_Os01g01060	brown
LOC_Os01g01070	yellow
LOC_Os01g01080	steelblue
LOC_Os01g01090	tan
LOC_Os01g01100	salmon4
LOC_Os01g01115	turquoise
LOC_Os01g01120	grey
LOC_Os01g01130	blue
LOC_Os01g01150	yellow
LOC_Os01g01160	yellow
LOC_Os01g01170	grey
LOC_Os01g01190	blue
LOC_Os01g01240	paleturquoise
LOC_Os01g01260	purple
LOC_Os01g01280	blue
LOC_Os01g01290	grey
LOC_Os01g01295	blue
LOC_Os01g01302	turquoise
LOC_Os01g01307	blue
LOC_Os01g01312	turquoise
LOC_Os01g01330	turquoise
LOC_Os01g01340	turquoise
LOC_Os01g01350	turquoise
LOC_Os01g01360	pink
LOC_Os01g01369	blue
LOC_Os01g01380	turquoise
LOC_Os01g01390	blue
LOC_Os01g01400	grey
LOC_Os01g01410	grey
LOC_Os01g01420	turquoise
LOC_Os01g01430	darkmagenta
LOC_Os01g01440	darkorange
LOC_Os01g01450	turquoise
LOC_Os01g01484	pink
LOC_Os01g01510	brown
LOC_Os01g01520	skyblue3
LOC_Os01g01530	orangered4
LOC_Os01g01560	salmon
LOC_Os01g01570	blue
LOC_Os01g01580	lightyellow
LOC_Os01g01590	cyan
LOC_Os01g01600	grey
LOC_Os01g01610	yellow
LOC_Os01g01620	yellow
LOC_Os01g01640	blue
LOC_Os01g01650	turquoise
LOC_Os01g01660	yellow
LOC_Os01g01670	turquoise
LOC_Os01g01680	turquoise
LOC_Os01g01689	turquoise
LOC_Os01g01700	turquoise
LOC_Os01g01710	turquoise
LOC_Os01g01720	turquoise
LOC_Os01g01730	green
LOC_Os01g01740	grey
LOC_Os01g01760	skyblue
LOC_Os01g01770	red
LOC_Os01g01780	grey
LOC_Os01g01790	blue
LOC_Os01g01800	grey
LOC_Os01g01830	midnightblue
LOC_Os01g01840	greenyellow
LOC_Os01g01860	orange
LOC_Os01g01870	turquoise
LOC_Os01g01880	lightcyan
LOC_Os01g01890	grey
LOC_Os01g01900	thistle1
LOC_Os01g01910	grey
LOC_Os01g01920	turquoise
LOC_Os01g01925	greenyellow
LOC_Os01g01930	ivory
LOC_Os01g01940	blue
LOC_Os01g01950	saddlebrown
LOC_Os01g01960	grey
LOC_Os01g01970	blue
LOC_Os01g01980	green
LOC_Os01g01990	black
LOC_Os01g02000	turquoise
LOC_Os01g02010	grey
LOC_Os01g02020	yellow
LOC_Os01g02040	blue
LOC_Os01g02050	brown
LOC_Os01g02060	blue
LOC_Os01g02070	grey
LOC_Os01g02080	turquoise
LOC_Os01g02090	grey
LOC_Os01g02100	yellow
LOC_Os01g02110	salmon4
LOC_Os01g02130	steelblue
LOC_Os01g02139	grey
LOC_Os01g02150	pink
LOC_Os01g02160	greenyellow
LOC_Os01g02170	turquoise
LOC_Os01g02180	turquoise
LOC_Os01g02190	green
LOC_Os01g02200	blue
LOC_Os01g02220	darkorange
LOC_Os01g02230	skyblue
LOC_Os01g02240	red
LOC_Os01g02250	grey
LOC_Os01g02260	plum1
LOC_Os01g02270	yellow
LOC_Os01g02280	white
LOC_Os01g02290	grey
LOC_Os01g02300	brown
LOC_Os01g02310	grey
LOC_Os01g02320	green
LOC_Os01g02334	blue
LOC_Os01g02350	blue
LOC_Os01g02360	blue
LOC_Os01g02380	greenyellow
LOC_Os01g02390	blue
LOC_Os01g02400	turquoise
LOC_Os01g02420	blue
LOC_Os01g02430	red
LOC_Os01g02440	lightcyan1
LOC_Os01g02450	yellowgreen
LOC_Os01g02460	grey
LOC_Os01g02470	grey
LOC_Os01g02490	steelblue
LOC_Os01g02500	thistle2
LOC_Os01g02530	darkorange
LOC_Os01g02550	plum2
LOC_Os01g02560	floralwhite
LOC_Os01g02570	turquoise
LOC_Os01g02580	red
LOC_Os01g02590	grey
LOC_Os01g02600	yellow
LOC_Os01g02610	red
LOC_Os01g02660	sienna3
LOC_Os01g02670	magenta
LOC_Os01g02690	lightcyan1
LOC_Os01g02700	yellow
LOC_Os01g02710	darkturquoise
LOC_Os01g02720	blue
LOC_Os01g02730	turquoise
LOC_Os01g02750	grey
LOC_Os01g02760	grey
LOC_Os01g02770	grey
LOC_Os01g02800	grey
LOC_Os01g02840	royalblue
LOC_Os01g02860	turquoise
LOC_Os01g02870	turquoise
LOC_Os01g02880	yellow
LOC_Os01g02884	turquoise
LOC_Os01g02890	blue
LOC_Os01g02900	blue
LOC_Os01g02910	blue
LOC_Os01g02920	greenyellow
LOC_Os01g02930	grey
LOC_Os01g02940	blue
LOC_Os01g02950	green
LOC_Os01g02960	grey
LOC_Os01g02980	thistle2
LOC_Os01g03020	blue
LOC_Os01g03030	blue
LOC_Os01g03040	turquoise
LOC_Os01g03050	yellow
LOC_Os01g03060	turquoise
LOC_Os01g03070	brown
LOC_Os01g03080	darkgrey
LOC_Os01g03090	grey
LOC_Os01g03100	green
LOC_Os01g03110	turquoise
LOC_Os01g03130	purple
LOC_Os01g03144	yellow
LOC_Os01g03160	yellow
LOC_Os01g03170	green
LOC_Os01g03180	grey
LOC_Os01g03190	blue
LOC_Os01g03200	darkolivegreen
LOC_Os01g03210	darkslateblue
LOC_Os01g03230	green
LOC_Os01g03260	green
LOC_Os01g03270	white
LOC_Os01g03280	orange
LOC_Os01g03290	darkred
LOC_Os01g03300	brown
LOC_Os01g03310	greenyellow
LOC_Os01g03320	grey
LOC_Os01g03330	greenyellow
LOC_Os01g03340	greenyellow
LOC_Os01g03360	greenyellow
LOC_Os01g03380	salmon
LOC_Os01g03390	greenyellow
LOC_Os01g03410	palevioletred3
LOC_Os01g03440	darkred
LOC_Os01g03464	blue
LOC_Os01g03480	bisque4
LOC_Os01g03490	blue
LOC_Os01g03500	blue
LOC_Os01g03510	grey
LOC_Os01g03520	grey
LOC_Os01g03530	grey
LOC_Os01g03549	turquoise
LOC_Os01g03570	turquoise
LOC_Os01g03580	thistle1
LOC_Os01g03590	saddlebrown
LOC_Os01g03600	lightgreen
LOC_Os01g03610	white
LOC_Os01g03620	blue
LOC_Os01g03630	navajowhite2
LOC_Os01g03640	pink
LOC_Os01g03650	turquoise
LOC_Os01g03660	grey
LOC_Os01g03670	green
LOC_Os01g03680	greenyellow
LOC_Os01g03690	purple
LOC_Os01g03710	grey
LOC_Os01g03720	darkturquoise
LOC_Os01g03730	turquoise
LOC_Os01g03740	grey
LOC_Os01g03750	blue
LOC_Os01g03760	blue
LOC_Os01g03810	lightyellow
LOC_Os01g03820	grey
LOC_Os01g03830	grey60
LOC_Os01g03840	green
LOC_Os01g03870	grey
LOC_Os01g03890	magenta
LOC_Os01g03900	grey
LOC_Os01g03914	black
LOC_Os01g03940	turquoise
LOC_Os01g03950	blue
LOC_Os01g03980	grey
LOC_Os01g04000	mediumpurple3
LOC_Os01g04005	mediumpurple3
LOC_Os01g04010	pink
LOC_Os01g04020	turquoise
LOC_Os01g04030	turquoise
LOC_Os01g04050	greenyellow
LOC_Os01g04070	brown
LOC_Os01g04080	blue
LOC_Os01g04090	black
LOC_Os01g04100	grey
LOC_Os01g04110	darkgreen
LOC_Os01g04120	turquoise
LOC_Os01g04130	grey
LOC_Os01g04140	black
LOC_Os01g04150	white
LOC_Os01g04160	blue
LOC_Os01g04170	blue
LOC_Os01g04180	darkolivegreen
LOC_Os01g04190	brown
LOC_Os01g04200	yellow
LOC_Os01g04210	yellow
LOC_Os01g04220	darkmagenta
LOC_Os01g04230	blue
LOC_Os01g04250	green
LOC_Os01g04260	blue
LOC_Os01g04280	purple
LOC_Os01g04290	blue
LOC_Os01g04300	blue
LOC_Os01g04324	grey
LOC_Os01g04330	purple
LOC_Os01g04340	yellow
LOC_Os01g04350	green
LOC_Os01g04360	yellow
LOC_Os01g04370	yellow
LOC_Os01g04380	grey
LOC_Os01g04390	blue
LOC_Os01g04409	green
LOC_Os01g04430	orange
LOC_Os01g04440	green
LOC_Os01g04450	blue
LOC_Os01g04460	turquoise
LOC_Os01g04470	thistle2
LOC_Os01g04480	grey
LOC_Os01g04490	grey
LOC_Os01g04500	grey
LOC_Os01g04520	turquoise
LOC_Os01g04540	tan
LOC_Os01g04550	cyan
LOC_Os01g04570	grey
LOC_Os01g04580	red
LOC_Os01g04590	blue
LOC_Os01g04600	turquoise
LOC_Os01g04620	greenyellow
LOC_Os01g04630	grey
LOC_Os01g04640	blue
LOC_Os01g04650	brown
LOC_Os01g04660	brown
LOC_Os01g04670	brown
LOC_Os01g04680	darkslateblue
LOC_Os01g04699	darkorange2
LOC_Os01g04710	blue
LOC_Os01g04720	blue
LOC_Os01g04730	turquoise
LOC_Os01g04750	saddlebrown
LOC_Os01g04790	salmon
LOC_Os01g04800	plum2
LOC_Os01g04814	turquoise
LOC_Os01g04840	darkorange2
LOC_Os01g04860	grey
LOC_Os01g04870	blue
LOC_Os01g04880	blue
LOC_Os01g04900	turquoise
LOC_Os01g04910	turquoise
LOC_Os01g04920	blue
LOC_Os01g04930	turquoise
LOC_Os01g04950	blue
LOC_Os01g04960	maroon
LOC_Os01g04980	black
LOC_Os01g04990	grey
LOC_Os01g05010	brown
LOC_Os01g05020	blue
LOC_Os01g05050	green
LOC_Os01g05060	turquoise
LOC_Os01g05064	grey
LOC_Os01g05070	blue
LOC_Os01g05080	grey
LOC_Os01g05090	grey
LOC_Os01g05100	darkorange
LOC_Os01g05105	lightyellow
LOC_Os01g05120	salmon
LOC_Os01g05130	turquoise
LOC_Os01g05140	turquoise
LOC_Os01g05170	yellowgreen
LOC_Os01g05200	salmon
LOC_Os01g05250	lightgreen
LOC_Os01g05320	bisque4
LOC_Os01g05420	grey
LOC_Os01g05430	blue
LOC_Os01g05440	grey
LOC_Os01g05450	grey
LOC_Os01g05460	grey
LOC_Os01g05470	grey
LOC_Os01g05480	green
LOC_Os01g05490	yellow
LOC_Os01g05500	yellow
LOC_Os01g05510	blue
LOC_Os01g05530	turquoise
LOC_Os01g05540	grey
LOC_Os01g05560	brown
LOC_Os01g05580	greenyellow
LOC_Os01g05585	darkolivegreen
LOC_Os01g05590	tan
LOC_Os01g05600	turquoise
LOC_Os01g05610	grey
LOC_Os01g05620	turquoise
LOC_Os01g05630	brown
LOC_Os01g05640	blue
LOC_Os01g05650	brown
LOC_Os01g05660	turquoise
LOC_Os01g05670	green
LOC_Os01g05680	darkred
LOC_Os01g05694	blue
LOC_Os01g05710	grey
LOC_Os01g05720	white
LOC_Os01g05730	lightpink4
LOC_Os01g05744	red
LOC_Os01g05770	bisque4
LOC_Os01g05780	plum1
LOC_Os01g05790	blue
LOC_Os01g05800	turquoise
LOC_Os01g05810	turquoise
LOC_Os01g05820	grey
LOC_Os01g05830	blue
LOC_Os01g05840	green
LOC_Os01g05850	darkturquoise
LOC_Os01g05860	turquoise
LOC_Os01g05870	turquoise
LOC_Os01g05880	green
LOC_Os01g05890	turquoise
LOC_Os01g05900	blue
LOC_Os01g05940	blue
LOC_Os01g05960	blue
LOC_Os01g05970	grey
LOC_Os01g05980	blue
LOC_Os01g06000	turquoise
LOC_Os01g06010	pink
LOC_Os01g06020	grey
LOC_Os01g06030	lightcyan1
LOC_Os01g06040	green
LOC_Os01g06060	violet
LOC_Os01g06100	grey
LOC_Os01g06120	orangered4
LOC_Os01g06130	brown
LOC_Os01g06140	brown
LOC_Os01g06150	grey
LOC_Os01g06160	tan
LOC_Os01g06170	thistle1
LOC_Os01g06200	lightyellow
LOC_Os01g06210	floralwhite
LOC_Os01g06220	turquoise
LOC_Os01g06230	darkturquoise
LOC_Os01g06240	darkmagenta
LOC_Os01g06250	darkolivegreen
LOC_Os01g06270	grey
LOC_Os01g06280	turquoise
LOC_Os01g06290	turquoise
LOC_Os01g06300	tan
LOC_Os01g06310	red
LOC_Os01g06320	lightyellow
LOC_Os01g06340	turquoise
LOC_Os01g06350	brown
LOC_Os01g06360	green
LOC_Os01g06370	brown
LOC_Os01g06380	lightyellow
LOC_Os01g06390	brown
LOC_Os01g06400	brown
LOC_Os01g06410	lightgreen
LOC_Os01g06420	black
LOC_Os01g06430	salmon
LOC_Os01g06440	grey
LOC_Os01g06450	turquoise
LOC_Os01g06454	brown
LOC_Os01g06460	turquoise
LOC_Os01g06470	turquoise
LOC_Os01g06490	grey
LOC_Os01g06500	grey
LOC_Os01g06540	orange
LOC_Os01g06550	turquoise
LOC_Os01g06560	lightcyan
LOC_Os01g06580	grey
LOC_Os01g06590	grey
LOC_Os01g06600	blue
LOC_Os01g06610	navajowhite2
LOC_Os01g06620	midnightblue
LOC_Os01g06630	royalblue
LOC_Os01g06640	darkturquoise
LOC_Os01g06650	darkslateblue
LOC_Os01g06660	yellow
LOC_Os01g06680	lightgreen
LOC_Os01g06690	ivory
LOC_Os01g06730	turquoise
LOC_Os01g06760	violet
LOC_Os01g06790	blue
LOC_Os01g06810	yellowgreen
LOC_Os01g06836	violet
LOC_Os01g06852	navajowhite2
LOC_Os01g06876	grey
LOC_Os01g06882	darkmagenta
LOC_Os01g06890	thistle2
LOC_Os01g06920	brown
LOC_Os01g06990	lightsteelblue1
LOC_Os01g07070	brown
LOC_Os01g07080	turquoise
LOC_Os01g07090	turquoise
LOC_Os01g07100	yellow
LOC_Os01g07110	grey
LOC_Os01g07120	turquoise
LOC_Os01g07130	grey
LOC_Os01g07140	blue
LOC_Os01g07150	grey
LOC_Os01g07160	magenta
LOC_Os01g07170	pink
LOC_Os01g07190	darkmagenta
LOC_Os01g07200	turquoise
LOC_Os01g07212	grey
LOC_Os01g07240	blue
LOC_Os01g07250	yellow
LOC_Os01g07260	yellow
LOC_Os01g07270	grey
LOC_Os01g07280	turquoise
LOC_Os01g07300	red
LOC_Os01g07310	blue
LOC_Os01g07320	grey
LOC_Os01g07330	brown
LOC_Os01g07340	turquoise
LOC_Os01g07350	yellow
LOC_Os01g07360	blue
LOC_Os01g07364	floralwhite
LOC_Os01g07370	yellow
LOC_Os01g07376	blue
LOC_Os01g07382	brown
LOC_Os01g07390	turquoise
LOC_Os01g07400	turquoise
LOC_Os01g07410	turquoise
LOC_Os01g07420	blue
LOC_Os01g07430	darkorange
LOC_Os01g07450	floralwhite
LOC_Os01g07480	blue
LOC_Os01g07490	turquoise
LOC_Os01g07500	grey
LOC_Os01g07520	pink
LOC_Os01g07530	yellow
LOC_Os01g07540	grey
LOC_Os01g07550	black
LOC_Os01g07560	grey
LOC_Os01g07570	blue
LOC_Os01g07590	blue
LOC_Os01g07600	grey
LOC_Os01g07610	turquoise
LOC_Os01g07620	grey
LOC_Os01g07630	blue
LOC_Os01g07640	maroon
LOC_Os01g07650	darkgrey
LOC_Os01g07660	yellow
LOC_Os01g07670	salmon
LOC_Os01g07680	blue
LOC_Os01g07700	turquoise
LOC_Os01g07710	lightcyan1
LOC_Os01g07720	blue
LOC_Os01g07730	green
LOC_Os01g07740	grey
LOC_Os01g07750	grey
LOC_Os01g07760	turquoise
LOC_Os01g07770	grey
LOC_Os01g07780	paleturquoise
LOC_Os01g07790	steelblue
LOC_Os01g07800	grey
LOC_Os01g07810	grey
LOC_Os01g07820	darkgreen
LOC_Os01g07830	plum1
LOC_Os01g07840	red
LOC_Os01g07870	steelblue
LOC_Os01g07880	grey
LOC_Os01g07890	grey
LOC_Os01g07910	grey
LOC_Os01g07920	blue
LOC_Os01g07940	yellow
LOC_Os01g07950	turquoise
LOC_Os01g07960	grey
LOC_Os01g07970	turquoise
LOC_Os01g07980	turquoise
LOC_Os01g07990	blue
LOC_Os01g08000	turquoise
LOC_Os01g08010	brown
LOC_Os01g08020	grey
LOC_Os01g08060	thistle1
LOC_Os01g08070	yellowgreen
LOC_Os01g08090	turquoise
LOC_Os01g08100	red
LOC_Os01g08110	red
LOC_Os01g08120	brown
LOC_Os01g08130	green
LOC_Os01g08140	blue
LOC_Os01g08150	grey
LOC_Os01g08160	red
LOC_Os01g08170	skyblue3
LOC_Os01g08180	darkgrey
LOC_Os01g08190	blue
LOC_Os01g08200	grey
LOC_Os01g08220	blue
LOC_Os01g08240	paleturquoise
LOC_Os01g08250	grey
LOC_Os01g08260	blue
LOC_Os01g08270	blue
LOC_Os01g08280	green
LOC_Os01g08290	blue
LOC_Os01g08300	steelblue
LOC_Os01g08310	blue
LOC_Os01g08320	turquoise
LOC_Os01g08330	tan
LOC_Os01g08340	grey
LOC_Os01g08350	orange
LOC_Os01g08360	magenta
LOC_Os01g08370	blue
LOC_Os01g08380	purple
LOC_Os01g08400	blue
LOC_Os01g08410	grey
LOC_Os01g08420	blue
LOC_Os01g08430	yellow
LOC_Os01g08440	grey
LOC_Os01g08450	blue
LOC_Os01g08460	grey
LOC_Os01g08464	grey
LOC_Os01g08470	blue
LOC_Os01g08480	white
LOC_Os01g08490	orange
LOC_Os01g08500	saddlebrown
LOC_Os01g08510	grey
LOC_Os01g08520	blue
LOC_Os01g08530	pink
LOC_Os01g08540	turquoise
LOC_Os01g08550	grey
LOC_Os01g08560	yellow
LOC_Os01g08570	tan
LOC_Os01g08580	turquoise
LOC_Os01g08600	brown
LOC_Os01g08610	tan
LOC_Os01g08630	sienna3
LOC_Os01g08650	brown
LOC_Os01g08660	blue
LOC_Os01g08670	pink
LOC_Os01g08680	turquoise
LOC_Os01g08690	grey
LOC_Os01g08700	turquoise
LOC_Os01g08710	grey
LOC_Os01g08720	pink
LOC_Os01g08750	blue
LOC_Os01g08760	turquoise
LOC_Os01g08770	turquoise
LOC_Os01g08780	grey
LOC_Os01g08790	grey
LOC_Os01g08800	grey
LOC_Os01g08810	blue
LOC_Os01g08814	grey
LOC_Os01g08820	grey
LOC_Os01g08830	turquoise
LOC_Os01g08840	paleturquoise
LOC_Os01g08850	brown
LOC_Os01g08860	yellow
LOC_Os01g08890	lightsteelblue1
LOC_Os01g08930	blue
LOC_Os01g08950	grey
LOC_Os01g08960	grey
LOC_Os01g08970	grey
LOC_Os01g08980	maroon
LOC_Os01g08990	green
LOC_Os01g09000	grey
LOC_Os01g09010	blue
LOC_Os01g09020	turquoise
LOC_Os01g09030	grey
LOC_Os01g09050	darkturquoise
LOC_Os01g09060	violet
LOC_Os01g09080	purple
LOC_Os01g09090	lightcyan
LOC_Os01g09100	blue
LOC_Os01g09120	turquoise
LOC_Os01g09130	green
LOC_Os01g09140	green
LOC_Os01g09170	ivory
LOC_Os01g09190	tan
LOC_Os01g09200	grey
LOC_Os01g09206	darkturquoise
LOC_Os01g09212	darkorange2
LOC_Os01g09220	purple
LOC_Os01g09230	grey
LOC_Os01g09240	tan
LOC_Os01g09246	yellow
LOC_Os01g09252	turquoise
LOC_Os01g09260	grey
LOC_Os01g09270	palevioletred3
LOC_Os01g09280	turquoise
LOC_Os01g09290	blue
LOC_Os01g09300	turquoise
LOC_Os01g09305	yellow
LOC_Os01g09310	grey
LOC_Os01g09320	grey
LOC_Os01g09340	darkorange
LOC_Os01g09370	violet
LOC_Os01g09384	midnightblue
LOC_Os01g09410	lightyellow
LOC_Os01g09420	pink
LOC_Os01g09430	red
LOC_Os01g09450	grey
LOC_Os01g09460	red
LOC_Os01g09470	blue
LOC_Os01g09500	grey
LOC_Os01g09510	brown
LOC_Os01g09520	mediumpurple3
LOC_Os01g09540	grey
LOC_Os01g09550	turquoise
LOC_Os01g09560	grey
LOC_Os01g09570	grey
LOC_Os01g09580	grey
LOC_Os01g09590	turquoise
LOC_Os01g09600	darkturquoise
LOC_Os01g09620	yellow
LOC_Os01g09640	grey
LOC_Os01g09650	grey
LOC_Os01g09660	turquoise
LOC_Os01g09665	red
LOC_Os01g09670	grey
LOC_Os01g09700	grey
LOC_Os01g09710	cyan
LOC_Os01g09720	grey
LOC_Os01g09730	red
LOC_Os01g09740	grey
LOC_Os01g09750	turquoise
LOC_Os01g09760	grey
LOC_Os01g09770	purple
LOC_Os01g09790	blue
LOC_Os01g09800	turquoise
LOC_Os01g09830	turquoise
LOC_Os01g09850	blue
LOC_Os01g09860	blue
LOC_Os01g09870	purple
LOC_Os01g09880	pink
LOC_Os01g09890	turquoise
LOC_Os01g09900	lightgreen
LOC_Os01g09930	red
LOC_Os01g09960	darkmagenta
LOC_Os01g09980	floralwhite
LOC_Os01g09990	grey
LOC_Os01g10000	royalblue
LOC_Os01g10010	lightcyan1
LOC_Os01g10020	brown
LOC_Os01g10030	turquoise
LOC_Os01g10040	turquoise
LOC_Os01g10050	yellow
LOC_Os01g10070	grey
LOC_Os01g10080	grey
LOC_Os01g10090	brown
LOC_Os01g10100	yellow
LOC_Os01g10110	grey
LOC_Os01g10130	grey
LOC_Os01g10140	turquoise
LOC_Os01g10150	turquoise
LOC_Os01g10160	thistle2
LOC_Os01g10180	grey
LOC_Os01g10195	turquoise
LOC_Os01g10210	blue
LOC_Os01g10230	red
LOC_Os01g10250	blue
LOC_Os01g10260	grey
LOC_Os01g10270	grey
LOC_Os01g10280	turquoise
LOC_Os01g10290	grey
LOC_Os01g10300	grey
LOC_Os01g10310	paleturquoise
LOC_Os01g10320	grey
LOC_Os01g10340	blue
LOC_Os01g10350	turquoise
LOC_Os01g10370	grey
LOC_Os01g10380	greenyellow
LOC_Os01g10390	lightgreen
LOC_Os01g10400	grey
LOC_Os01g10420	darkorange
LOC_Os01g10430	turquoise
LOC_Os01g10440	midnightblue
LOC_Os01g10450	blue
LOC_Os01g10460	pink
LOC_Os01g10470	midnightblue
LOC_Os01g10480	red
LOC_Os01g10490	grey
LOC_Os01g10504	grey
LOC_Os01g10520	lightpink4
LOC_Os01g10530	turquoise
LOC_Os01g10580	turquoise
LOC_Os01g10590	brown
LOC_Os01g10600	floralwhite
LOC_Os01g10610	purple
LOC_Os01g10630	blue
LOC_Os01g10640	turquoise
LOC_Os01g10680	blue
LOC_Os01g10690	yellow
LOC_Os01g10700	grey
LOC_Os01g10710	grey
LOC_Os01g10720	grey
LOC_Os01g10770	black
LOC_Os01g10780	green
LOC_Os01g10790	yellow
LOC_Os01g10800	yellow
LOC_Os01g10810	turquoise
LOC_Os01g10820	brown
LOC_Os01g10830	grey
LOC_Os01g10840	blue
LOC_Os01g10850	green
LOC_Os01g10860	turquoise
LOC_Os01g10870	darkturquoise
LOC_Os01g10880	orange
LOC_Os01g10890	turquoise
LOC_Os01g10900	black
LOC_Os01g10910	royalblue
LOC_Os01g10920	plum2
LOC_Os01g10930	darkgreen
LOC_Os01g10940	red
LOC_Os01g10950	blue
LOC_Os01g10960	blue
LOC_Os01g10970	grey
LOC_Os01g10980	grey
LOC_Os01g10990	red
LOC_Os01g11010	blue
LOC_Os01g11020	grey
LOC_Os01g11040	blue
LOC_Os01g11054	grey
LOC_Os01g11070	brown
LOC_Os01g11080	grey
LOC_Os01g11110	turquoise
LOC_Os01g11120	blue
LOC_Os01g11130	yellow
LOC_Os01g11140	black
LOC_Os01g11150	blue
LOC_Os01g11160	grey
LOC_Os01g11200	magenta
LOC_Os01g11210	blue
LOC_Os01g11220	brown
LOC_Os01g11230	grey
LOC_Os01g11240	grey
LOC_Os01g11250	grey
LOC_Os01g11260	blue
LOC_Os01g11270	yellow
LOC_Os01g11280	red
LOC_Os01g11300	lightgreen
LOC_Os01g11320	cyan
LOC_Os01g11330	lightcyan1
LOC_Os01g11340	blue
LOC_Os01g11350	green
LOC_Os01g11360	lightyellow
LOC_Os01g11370	turquoise
LOC_Os01g11390	salmon4
LOC_Os01g11400	palevioletred3
LOC_Os01g11414	blue
LOC_Os01g11430	brown
LOC_Os01g11460	turquoise
LOC_Os01g11470	black
LOC_Os01g11480	darkorange2
LOC_Os01g11490	lightyellow
LOC_Os01g11500	salmon
LOC_Os01g11520	grey
LOC_Os01g11550	blue
LOC_Os01g11570	turquoise
LOC_Os01g11580	blue
LOC_Os01g11590	grey
LOC_Os01g11600	darkgreen
LOC_Os01g11620	grey
LOC_Os01g11640	lightcyan
LOC_Os01g11650	grey
LOC_Os01g11660	darkred
LOC_Os01g11670	mediumpurple3
LOC_Os01g11700	turquoise
LOC_Os01g11710	grey
LOC_Os01g11730	salmon4
LOC_Os01g11740	brown
LOC_Os01g11750	red
LOC_Os01g11760	green
LOC_Os01g11770	brown4
LOC_Os01g11780	violet
LOC_Os01g11790	green
LOC_Os01g11810	grey
LOC_Os01g11820	grey
LOC_Os01g11830	darkmagenta
LOC_Os01g11850	green
LOC_Os01g11860	blue
LOC_Os01g11880	greenyellow
LOC_Os01g11900	blue
LOC_Os01g11910	grey
LOC_Os01g11920	grey
LOC_Os01g11940	red
LOC_Os01g11946	grey
LOC_Os01g11952	turquoise
LOC_Os01g11960	grey
LOC_Os01g11970	turquoise
LOC_Os01g11980	turquoise
LOC_Os01g11990	darkturquoise
LOC_Os01g12000	grey
LOC_Os01g12020	green
LOC_Os01g12040	paleturquoise
LOC_Os01g12070	grey
LOC_Os01g12080	brown
LOC_Os01g12090	brown
LOC_Os01g12100	blue
LOC_Os01g12110	grey
LOC_Os01g12130	lightgreen
LOC_Os01g12140	darkslateblue
LOC_Os01g12150	plum2
LOC_Os01g12160	grey
LOC_Os01g12180	turquoise
LOC_Os01g12190	blue
LOC_Os01g12200	blue
LOC_Os01g12210	grey
LOC_Os01g12220	grey
LOC_Os01g12230	darkgreen
LOC_Os01g12250	grey
LOC_Os01g12260	brown
LOC_Os01g12270	grey
LOC_Os01g12280	yellow
LOC_Os01g12320	lightpink4
LOC_Os01g12330	grey
LOC_Os01g12340	grey
LOC_Os01g12360	darkgrey
LOC_Os01g12374	lightyellow
LOC_Os01g12381	grey
LOC_Os01g12390	blue
LOC_Os01g12400	yellow
LOC_Os01g12410	turquoise
LOC_Os01g12420	yellow
LOC_Os01g12430	plum2
LOC_Os01g12440	turquoise
LOC_Os01g12460	yellow
LOC_Os01g12464	yellow
LOC_Os01g12470	black
LOC_Os01g12480	pink
LOC_Os01g12490	midnightblue
LOC_Os01g12500	lightcyan
LOC_Os01g12520	grey
LOC_Os01g12530	turquoise
LOC_Os01g12540	brown
LOC_Os01g12550	blue
LOC_Os01g12560	brown
LOC_Os01g12570	grey
LOC_Os01g12580	grey
LOC_Os01g12590	greenyellow
LOC_Os01g12600	lightgreen
LOC_Os01g12610	darkgrey
LOC_Os01g12640	blue
LOC_Os01g12650	blue
LOC_Os01g12660	blue
LOC_Os01g12670	turquoise
LOC_Os01g12680	grey
LOC_Os01g12690	blue
LOC_Os01g12700	pink
LOC_Os01g12710	turquoise
LOC_Os01g12720	grey
LOC_Os01g12730	blue
LOC_Os01g12740	grey
LOC_Os01g12750	red
LOC_Os01g12760	blue
LOC_Os01g12770	grey
LOC_Os01g12790	lightgreen
LOC_Os01g12800	grey
LOC_Os01g12810	turquoise
LOC_Os01g12820	green
LOC_Os01g12830	blue
LOC_Os01g12840	blue
LOC_Os01g12860	blue
LOC_Os01g12870	brown
LOC_Os01g12880	turquoise
LOC_Os01g12890	yellow
LOC_Os01g12900	grey
LOC_Os01g12910	turquoise
LOC_Os01g12920	turquoise
LOC_Os01g12930	brown4
LOC_Os01g12950	turquoise
LOC_Os01g12990	orange
LOC_Os01g13000	salmon
LOC_Os01g13020	darkolivegreen
LOC_Os01g13024	grey
LOC_Os01g13030	turquoise
LOC_Os01g13040	darkmagenta
LOC_Os01g13050	greenyellow
LOC_Os01g13060	brown
LOC_Os01g13070	grey
LOC_Os01g13080	brown
LOC_Os01g13090	grey
LOC_Os01g13100	purple
LOC_Os01g13120	turquoise
LOC_Os01g13130	grey
LOC_Os01g13140	green
LOC_Os01g13150	turquoise
LOC_Os01g13160	yellow
LOC_Os01g13170	turquoise
LOC_Os01g13180	yellow
LOC_Os01g13190	brown
LOC_Os01g13200	turquoise
LOC_Os01g13210	grey
LOC_Os01g13260	grey
LOC_Os01g13270	grey
LOC_Os01g13280	grey
LOC_Os01g13285	pink
LOC_Os01g13300	brown
LOC_Os01g13310	brown
LOC_Os01g13320	grey
LOC_Os01g13350	grey
LOC_Os01g13360	black
LOC_Os01g13370	blue
LOC_Os01g13390	turquoise
LOC_Os01g13404	blue
LOC_Os01g13420	grey
LOC_Os01g13430	brown
LOC_Os01g13440	midnightblue
LOC_Os01g13450	yellow
LOC_Os01g13460	purple
LOC_Os01g13470	turquoise
LOC_Os01g13480	darkgreen
LOC_Os01g13490	green
LOC_Os01g13520	blue
LOC_Os01g13530	green
LOC_Os01g13540	turquoise
LOC_Os01g13550	grey
LOC_Os01g13560	darkmagenta
LOC_Os01g13570	yellow
LOC_Os01g13610	grey
LOC_Os01g13620	thistle2
LOC_Os01g13640	brown4
LOC_Os01g13660	blue
LOC_Os01g13680	lightcyan
LOC_Os01g13690	turquoise
LOC_Os01g13700	grey
LOC_Os01g13710	grey
LOC_Os01g13720	brown
LOC_Os01g13730	yellow
LOC_Os01g13740	turquoise
LOC_Os01g13760	yellow
LOC_Os01g13770	turquoise
LOC_Os01g13780	grey
LOC_Os01g13800	blue
LOC_Os01g13810	brown
LOC_Os01g13820	royalblue
LOC_Os01g13830	skyblue3
LOC_Os01g13850	green
LOC_Os01g13860	plum1
LOC_Os01g13870	orange
LOC_Os01g13890	darkmagenta
LOC_Os01g13900	paleturquoise
LOC_Os01g13930	brown
LOC_Os01g13940	grey
LOC_Os01g13950	black
LOC_Os01g14010	royalblue
LOC_Os01g14020	blue
LOC_Os01g14030	green
LOC_Os01g14040	brown
LOC_Os01g14050	turquoise
LOC_Os01g14060	lightgreen
LOC_Os01g14070	grey
LOC_Os01g14080	purple
LOC_Os01g14090	yellow
LOC_Os01g14100	blue
LOC_Os01g14110	grey
LOC_Os01g14130	grey
LOC_Os01g14140	blue
LOC_Os01g14170	grey
LOC_Os01g14180	green
LOC_Os01g14190	plum2
LOC_Os01g14200	lightyellow
LOC_Os01g14210	palevioletred3
LOC_Os01g14220	grey60
LOC_Os01g14230	green
LOC_Os01g14250	brown
LOC_Os01g14260	lightcyan1
LOC_Os01g14270	red
LOC_Os01g14300	darkgreen
LOC_Os01g14310	lightgreen
LOC_Os01g14320	grey
LOC_Os01g14330	grey
LOC_Os01g14340	brown
LOC_Os01g14370	grey
LOC_Os01g14390	green
LOC_Os01g14410	turquoise
LOC_Os01g14420	yellow
LOC_Os01g14430	darkslateblue
LOC_Os01g14440	grey
LOC_Os01g14460	ivory
LOC_Os01g14490	darkturquoise
LOC_Os01g14510	blue
LOC_Os01g14514	navajowhite2
LOC_Os01g14520	turquoise
LOC_Os01g14530	green
LOC_Os01g14550	grey
LOC_Os01g14570	grey60
LOC_Os01g14580	blue
LOC_Os01g14590	lightgreen
LOC_Os01g14610	turquoise
LOC_Os01g14630	greenyellow
LOC_Os01g14640	red
LOC_Os01g14650	violet
LOC_Os01g14660	violet
LOC_Os01g14670	grey
LOC_Os01g14690	blue
LOC_Os01g14720	grey
LOC_Os01g14730	saddlebrown
LOC_Os01g14760	green
LOC_Os01g14770	brown
LOC_Os01g14790	brown
LOC_Os01g14800	red
LOC_Os01g14810	turquoise
LOC_Os01g14820	brown
LOC_Os01g14830	brown
LOC_Os01g14840	yellow
LOC_Os01g14850	green
LOC_Os01g14860	blue
LOC_Os01g14870	yellow
LOC_Os01g14880	green
LOC_Os01g14890	grey
LOC_Os01g14900	yellow
LOC_Os01g14920	grey
LOC_Os01g14926	midnightblue
LOC_Os01g14932	grey
LOC_Os01g14940	midnightblue
LOC_Os01g14950	turquoise
LOC_Os01g14960	turquoise
LOC_Os01g14970	grey
LOC_Os01g14980	grey
LOC_Os01g14990	lightcyan
LOC_Os01g15000	blue
LOC_Os01g15010	yellow
LOC_Os01g15020	yellow
LOC_Os01g15029	blue
LOC_Os01g15039	blue
LOC_Os01g15060	darkmagenta
LOC_Os01g15100	skyblue
LOC_Os01g15110	yellow
LOC_Os01g15120	turquoise
LOC_Os01g15130	turquoise
LOC_Os01g15170	brown
LOC_Os01g15200	grey60
LOC_Os01g15210	thistle2
LOC_Os01g15220	grey
LOC_Os01g15229	green
LOC_Os01g15240	turquoise
LOC_Os01g15250	orangered4
LOC_Os01g15260	pink
LOC_Os01g15270	turquoise
LOC_Os01g15280	tan
LOC_Os01g15290	turquoise
LOC_Os01g15300	grey
LOC_Os01g15310	grey
LOC_Os01g15320	blue
LOC_Os01g15340	red
LOC_Os01g15350	blue
LOC_Os01g15380	brown
LOC_Os01g15390	pink
LOC_Os01g15399	brown
LOC_Os01g15448	brown
LOC_Os01g15460	grey
LOC_Os01g15470	turquoise
LOC_Os01g15480	grey
LOC_Os01g15490	grey
LOC_Os01g15510	pink
LOC_Os01g15520	grey
LOC_Os01g15530	turquoise
LOC_Os01g15540	turquoise
LOC_Os01g15550	green
LOC_Os01g15560	darkmagenta
LOC_Os01g15580	turquoise
LOC_Os01g15590	cyan
LOC_Os01g15600	grey
LOC_Os01g15610	grey
LOC_Os01g15630	turquoise
LOC_Os01g15640	purple
LOC_Os01g15650	lightcyan
LOC_Os01g15660	turquoise
LOC_Os01g15680	lightgreen
LOC_Os01g15690	black
LOC_Os01g15700	darkgreen
LOC_Os01g15720	orange
LOC_Os01g15740	salmon
LOC_Os01g15750	darkturquoise
LOC_Os01g15760	maroon
LOC_Os01g15770	blue
LOC_Os01g15780	turquoise
LOC_Os01g15790	turquoise
LOC_Os01g15800	darkmagenta
LOC_Os01g15810	saddlebrown
LOC_Os01g15830	blue
LOC_Os01g15840	turquoise
LOC_Os01g15850	grey
LOC_Os01g15860	grey
LOC_Os01g15880	lightyellow
LOC_Os01g15890	grey
LOC_Os01g15900	turquoise
LOC_Os01g15910	greenyellow
LOC_Os01g15920	brown
LOC_Os01g15934	paleturquoise
LOC_Os01g15950	black
LOC_Os01g15970	blue
LOC_Os01g15979	red
LOC_Os01g15990	blue
LOC_Os01g16000	yellow
LOC_Os01g16010	turquoise
LOC_Os01g16020	grey
LOC_Os01g16030	blue
LOC_Os01g16040	grey
LOC_Os01g16050	yellow
LOC_Os01g16060	grey
LOC_Os01g16070	darkslateblue
LOC_Os01g16080	grey
LOC_Os01g16090	turquoise
LOC_Os01g16100	turquoise
LOC_Os01g16110	turquoise
LOC_Os01g16120	grey
LOC_Os01g16124	violet
LOC_Os01g16130	grey
LOC_Os01g16140	darkorange2
LOC_Os01g16146	greenyellow
LOC_Os01g16152	grey
LOC_Os01g16160	orangered4
LOC_Os01g16170	yellow
LOC_Os01g16180	turquoise
LOC_Os01g16190	blue
LOC_Os01g16200	darkred
LOC_Os01g16210	grey
LOC_Os01g16220	grey
LOC_Os01g16230	blue
LOC_Os01g16240	blue
LOC_Os01g16250	magenta
LOC_Os01g16260	yellow
LOC_Os01g16270	darkslateblue
LOC_Os01g16290	turquoise
LOC_Os01g16310	lightcyan
LOC_Os01g16320	red
LOC_Os01g16330	yellow
LOC_Os01g16340	turquoise
LOC_Os01g16350	yellow
LOC_Os01g16354	grey
LOC_Os01g16370	grey
LOC_Os01g16380	bisque4
LOC_Os01g16390	palevioletred3
LOC_Os01g16400	salmon
LOC_Os01g16414	blue
LOC_Os01g16430	turquoise
LOC_Os01g16450	grey
LOC_Os01g16460	turquoise
LOC_Os01g16470	pink
LOC_Os01g16480	thistle2
LOC_Os01g16510	brown
LOC_Os01g16520	grey
LOC_Os01g16530	blue
LOC_Os01g16540	turquoise
LOC_Os01g16550	thistle2
LOC_Os01g16560	grey
LOC_Os01g16570	brown
LOC_Os01g16600	grey
LOC_Os01g16610	brown
LOC_Os01g16620	turquoise
LOC_Os01g16640	grey
LOC_Os01g16650	grey
LOC_Os01g16660	blue
LOC_Os01g16670	grey
LOC_Os01g16714	grey
LOC_Os01g16730	yellowgreen
LOC_Os01g16740	brown
LOC_Os01g16750	navajowhite2
LOC_Os01g16770	darkmagenta
LOC_Os01g16780	ivory
LOC_Os01g16810	green
LOC_Os01g16820	pink
LOC_Os01g16840	black
LOC_Os01g16850	grey
LOC_Os01g16860	blue
LOC_Os01g16870	grey
LOC_Os01g16890	brown
LOC_Os01g16900	grey
LOC_Os01g16910	brown
LOC_Os01g16920	white
LOC_Os01g16930	grey
LOC_Os01g16940	turquoise
LOC_Os01g16950	lightpink4
LOC_Os01g16960	brown
LOC_Os01g16970	turquoise
LOC_Os01g16980	grey
LOC_Os01g16990	skyblue
LOC_Os01g17000	yellow
LOC_Os01g17010	yellow
LOC_Os01g17020	turquoise
LOC_Os01g17030	magenta
LOC_Os01g17040	grey
LOC_Os01g17050	purple
LOC_Os01g17060	turquoise
LOC_Os01g17065	floralwhite
LOC_Os01g17070	grey
LOC_Os01g17150	turquoise
LOC_Os01g17160	grey
LOC_Os01g17170	turquoise
LOC_Os01g17180	turquoise
LOC_Os01g17190	blue
LOC_Os01g17214	yellow
LOC_Os01g17240	grey
LOC_Os01g17250	turquoise
LOC_Os01g17260	grey
LOC_Os01g17279	turquoise
LOC_Os01g17310	tan
LOC_Os01g17320	brown
LOC_Os01g17330	brown
LOC_Os01g17360	tan
LOC_Os01g17390	blue
LOC_Os01g17396	turquoise
LOC_Os01g17402	grey
LOC_Os01g17430	brown
LOC_Os01g17440	paleturquoise
LOC_Os01g17450	darkmagenta
LOC_Os01g17460	lightcyan
LOC_Os01g17470	grey
LOC_Os01g17990	darkorange
LOC_Os01g18000	darkmagenta
LOC_Os01g18040	mediumpurple3
LOC_Os01g18050	grey
LOC_Os01g18060	turquoise
LOC_Os01g18070	grey
LOC_Os01g18080	red
LOC_Os01g18090	skyblue
LOC_Os01g18100	yellow
LOC_Os01g18110	grey
LOC_Os01g18120	darkgreen
LOC_Os01g18140	brown
LOC_Os01g18150	green
LOC_Os01g18170	green
LOC_Os01g18180	grey
LOC_Os01g18210	midnightblue
LOC_Os01g18220	grey
LOC_Os01g18230	grey
LOC_Os01g18240	turquoise
LOC_Os01g18260	lightcyan
LOC_Os01g18270	steelblue
LOC_Os01g18280	turquoise
LOC_Os01g18310	bisque4
LOC_Os01g18320	turquoise
LOC_Os01g18360	grey
LOC_Os01g18390	salmon
LOC_Os01g18400	steelblue
LOC_Os01g18410	darkorange2
LOC_Os01g18440	lightyellow
LOC_Os01g18450	blue
LOC_Os01g18470	darkturquoise
LOC_Os01g18480	thistle1
LOC_Os01g18520	white
LOC_Os01g18530	bisque4
LOC_Os01g18570	darkmagenta
LOC_Os01g18584	grey
LOC_Os01g18620	floralwhite
LOC_Os01g18630	turquoise
LOC_Os01g18640	grey
LOC_Os01g18650	orange
LOC_Os01g18660	grey
LOC_Os01g18670	blue
LOC_Os01g18730	lightgreen
LOC_Os01g18744	grey
LOC_Os01g18760	plum1
LOC_Os01g18770	orangered4
LOC_Os01g18800	turquoise
LOC_Os01g18810	darkturquoise
LOC_Os01g18830	thistle1
LOC_Os01g18840	turquoise
LOC_Os01g18850	grey
LOC_Os01g18860	grey
LOC_Os01g18870	grey
LOC_Os01g18880	turquoise
LOC_Os01g18890	lightyellow
LOC_Os01g18920	lightyellow
LOC_Os01g18930	pink
LOC_Os01g18950	magenta
LOC_Os01g18970	yellowgreen
LOC_Os01g18980	tan
LOC_Os01g19020	turquoise
LOC_Os01g19050	violet
LOC_Os01g19070	black
LOC_Os01g19090	sienna3
LOC_Os01g19100	bisque4
LOC_Os01g19110	cyan
LOC_Os01g19120	red
LOC_Os01g19130	purple
LOC_Os01g19140	grey
LOC_Os01g19150	grey
LOC_Os01g19160	turquoise
LOC_Os01g19170	turquoise
LOC_Os01g19210	lightgreen
LOC_Os01g19220	blue
LOC_Os01g19240	saddlebrown
LOC_Os01g19260	darkturquoise
LOC_Os01g19270	thistle2
LOC_Os01g19280	grey
LOC_Os01g19290	grey
LOC_Os01g19310	salmon
LOC_Os01g19320	skyblue3
LOC_Os01g19330	greenyellow
LOC_Os01g19360	lightgreen
LOC_Os01g19370	magenta
LOC_Os01g19380	brown
LOC_Os01g19390	grey
LOC_Os01g19400	turquoise
LOC_Os01g19410	turquoise
LOC_Os01g19420	magenta
LOC_Os01g19430	steelblue
LOC_Os01g19440	navajowhite2
LOC_Os01g19450	blue
LOC_Os01g19460	turquoise
LOC_Os01g19470	brown
LOC_Os01g19480	turquoise
LOC_Os01g19490	turquoise
LOC_Os01g19529	brown
LOC_Os01g19548	brown
LOC_Os01g19590	white
LOC_Os01g19600	tan
LOC_Os01g19610	grey
LOC_Os01g19620	magenta
LOC_Os01g19670	red
LOC_Os01g19680	mediumpurple3
LOC_Os01g19694	grey
LOC_Os01g19710	cyan
LOC_Os01g19720	paleturquoise
LOC_Os01g19730	lightcyan1
LOC_Os01g19740	turquoise
LOC_Os01g19750	skyblue3
LOC_Os01g19760	blue
LOC_Os01g19770	sienna3
LOC_Os01g19800	blue
LOC_Os01g19820	grey
LOC_Os01g19840	brown
LOC_Os01g19850	blue
LOC_Os01g19860	paleturquoise
LOC_Os01g19870	blue
LOC_Os01g19880	paleturquoise
LOC_Os01g19894	lightyellow
LOC_Os01g19910	grey
LOC_Os01g19930	darkolivegreen
LOC_Os01g19940	grey
LOC_Os01g19960	darkolivegreen
LOC_Os01g19970	turquoise
LOC_Os01g19990	grey
LOC_Os01g20000	lightyellow
LOC_Os01g20010	black
LOC_Os01g20030	darkturquoise
LOC_Os01g20080	darkgrey
LOC_Os01g20090	orange
LOC_Os01g20110	blue
LOC_Os01g20120	grey
LOC_Os01g20130	white
LOC_Os01g20150	lightyellow
LOC_Os01g20160	red
LOC_Os01g20190	paleturquoise
LOC_Os01g20200	grey
LOC_Os01g20206	green
LOC_Os01g20700	lightgreen
LOC_Os01g20710	green
LOC_Os01g20720	brown
LOC_Os01g20730	blue
LOC_Os01g20740	pink
LOC_Os01g20760	royalblue
LOC_Os01g20770	yellowgreen
LOC_Os01g20780	green
LOC_Os01g20800	black
LOC_Os01g20830	red
LOC_Os01g20840	yellow
LOC_Os01g20860	turquoise
LOC_Os01g20880	royalblue
LOC_Os01g20890	turquoise
LOC_Os01g20894	navajowhite2
LOC_Os01g20900	grey
LOC_Os01g20910	purple
LOC_Os01g20930	turquoise
LOC_Os01g20940	grey
LOC_Os01g20950	turquoise
LOC_Os01g20970	midnightblue
LOC_Os01g20980	blue
LOC_Os01g21020	magenta
LOC_Os01g21034	blue
LOC_Os01g21050	skyblue
LOC_Os01g21070	blue
LOC_Os01g21100	maroon
LOC_Os01g21120	purple
LOC_Os01g21130	cyan
LOC_Os01g21135	lightsteelblue1
LOC_Os01g21144	blue
LOC_Os01g21160	blue
LOC_Os01g21170	grey
LOC_Os01g21180	grey
LOC_Os01g21190	maroon
LOC_Os01g21210	lightcyan1
LOC_Os01g21240	turquoise
LOC_Os01g21250	red
LOC_Os01g21270	yellowgreen
LOC_Os01g21290	darkmagenta
LOC_Os01g21300	blue
LOC_Os01g21310	blue
LOC_Os01g21320	grey
LOC_Os01g21350	thistle1
LOC_Os01g21360	black
LOC_Os01g21380	blue
LOC_Os01g21400	brown4
LOC_Os01g21410	yellow
LOC_Os01g21420	yellow
LOC_Os01g21430	lightyellow
LOC_Os01g21440	green
LOC_Os01g21450	turquoise
LOC_Os01g21480	lightsteelblue1
LOC_Os01g21490	lightgreen
LOC_Os01g21500	grey60
LOC_Os01g21510	lightyellow
LOC_Os01g21520	darkturquoise
LOC_Os01g21530	black
LOC_Os01g21536	orange
LOC_Os01g21560	blue
LOC_Os01g21580	cyan
LOC_Os01g21585	yellowgreen
LOC_Os01g21590	blue
LOC_Os01g21600	darkturquoise
LOC_Os01g21610	grey
LOC_Os01g21630	turquoise
LOC_Os01g21640	navajowhite2
LOC_Os01g21650	darkorange
LOC_Os01g21670	brown
LOC_Os01g21720	darkgrey
LOC_Os01g21780	magenta
LOC_Os01g21820	turquoise
LOC_Os01g21840	tan
LOC_Os01g21850	black
LOC_Os01g21860	grey
LOC_Os01g21870	palevioletred3
LOC_Os01g21880	bisque4
LOC_Os01g21900	lightcyan1
LOC_Os01g21920	darkturquoise
LOC_Os01g21940	turquoise
LOC_Os01g21960	turquoise
LOC_Os01g21970	turquoise
LOC_Os01g21990	yellow
LOC_Os01g22000	magenta
LOC_Os01g22010	turquoise
LOC_Os01g22039	yellow
LOC_Os01g22070	yellow
LOC_Os01g22080	lightcyan1
LOC_Os01g22090	grey
LOC_Os01g22100	darkgrey
LOC_Os01g22110	skyblue3
LOC_Os01g22120	darkgrey
LOC_Os01g22170	magenta
LOC_Os01g22180	white
LOC_Os01g22209	yellow
LOC_Os01g22230	yellow
LOC_Os01g22249	lightcyan1
LOC_Os01g22270	thistle1
LOC_Os01g22336	blue
LOC_Os01g22352	grey
LOC_Os01g22370	blue
LOC_Os01g22380	grey
LOC_Os01g22390	grey
LOC_Os01g22410	orangered4
LOC_Os01g22430	grey
LOC_Os01g22480	grey
LOC_Os01g22490	brown
LOC_Os01g22500	grey
LOC_Os01g22510	turquoise
LOC_Os01g22520	grey
LOC_Os01g22540	bisque4
LOC_Os01g22550	grey
LOC_Os01g22560	lightpink4
LOC_Os01g22570	maroon
LOC_Os01g22590	plum2
LOC_Os01g22600	yellow
LOC_Os01g22620	mediumpurple3
LOC_Os01g22630	turquoise
LOC_Os01g22640	turquoise
LOC_Os01g22660	blue
LOC_Os01g22670	magenta
LOC_Os01g22710	cyan
LOC_Os01g22720	navajowhite2
LOC_Os01g22740	mediumpurple3
LOC_Os01g22750	darkorange
LOC_Os01g22780	blue
LOC_Os01g22870	blue
LOC_Os01g22900	turquoise
LOC_Os01g22910	grey
LOC_Os01g22954	blue
LOC_Os01g22980	grey
LOC_Os01g22990	blue
LOC_Os01g23000	skyblue3
LOC_Os01g23020	grey
LOC_Os01g23040	mediumpurple3
LOC_Os01g23050	darkslateblue
LOC_Os01g23070	green
LOC_Os01g23130	orange
LOC_Os01g23200	plum2
LOC_Os01g23230	magenta
LOC_Os01g23370	grey
LOC_Os01g23380	grey
LOC_Os01g23410	plum2
LOC_Os01g23430	pink
LOC_Os01g23440	navajowhite2
LOC_Os01g23580	brown
LOC_Os01g23590	yellow
LOC_Os01g23600	grey
LOC_Os01g23610	turquoise
LOC_Os01g23620	blue
LOC_Os01g23630	darkturquoise
LOC_Os01g23640	grey
LOC_Os01g23680	grey
LOC_Os01g23705	blue
LOC_Os01g23710	grey
LOC_Os01g23730	lightsteelblue1
LOC_Os01g23740	brown
LOC_Os01g23750	skyblue3
LOC_Os01g23760	darkturquoise
LOC_Os01g23770	yellow
LOC_Os01g23880	midnightblue
LOC_Os01g23910	palevioletred3
LOC_Os01g23930	grey
LOC_Os01g23940	skyblue3
LOC_Os01g23990	tan
LOC_Os01g24010	brown
LOC_Os01g24020	grey
LOC_Os01g24030	darkgreen
LOC_Os01g24050	saddlebrown
LOC_Os01g24060	turquoise
LOC_Os01g24070	brown
LOC_Os01g24080	greenyellow
LOC_Os01g24090	yellow
LOC_Os01g24340	grey
LOC_Os01g24350	darkolivegreen
LOC_Os01g24400	grey60
LOC_Os01g24420	lightsteelblue1
LOC_Os01g24430	darkgreen
LOC_Os01g24440	blue
LOC_Os01g24460	red
LOC_Os01g24470	grey
LOC_Os01g24480	turquoise
LOC_Os01g24490	grey
LOC_Os01g24500	darkmagenta
LOC_Os01g24520	salmon
LOC_Os01g24540	brown
LOC_Os01g24550	greenyellow
LOC_Os01g24560	thistle2
LOC_Os01g24570	steelblue
LOC_Os01g24600	darkred
LOC_Os01g24620	red
LOC_Os01g24680	blue
LOC_Os01g24690	brown
LOC_Os01g24700	lightcyan
LOC_Os01g24710	greenyellow
LOC_Os01g24750	turquoise
LOC_Os01g24760	darkturquoise
LOC_Os01g24764	saddlebrown
LOC_Os01g24780	darkgreen
LOC_Os01g24790	darkgreen
LOC_Os01g24810	grey
LOC_Os01g24820	grey
LOC_Os01g24840	thistle2
LOC_Os01g24860	lightcyan
LOC_Os01g24870	grey60
LOC_Os01g24880	grey
LOC_Os01g24920	cyan
LOC_Os01g24940	yellow
LOC_Os01g24950	blue
LOC_Os01g24980	grey
LOC_Os01g25010	black
LOC_Os01g25040	grey
LOC_Os01g25060	grey
LOC_Os01g25065	royalblue
LOC_Os01g25100	greenyellow
LOC_Os01g25120	salmon
LOC_Os01g25140	red
LOC_Os01g25189	blue
LOC_Os01g25240	blue
LOC_Os01g25270	brown
LOC_Os01g25280	orange
LOC_Os01g25320	blue
LOC_Os01g25330	blue
LOC_Os01g25360	darkgrey
LOC_Os01g25370	turquoise
LOC_Os01g25386	turquoise
LOC_Os01g25402	turquoise
LOC_Os01g25440	grey
LOC_Os01g25460	midnightblue
LOC_Os01g25470	red
LOC_Os01g25484	yellow
LOC_Os01g25500	black
LOC_Os01g25530	turquoise
LOC_Os01g25540	blue
LOC_Os01g25560	blue
LOC_Os01g25580	tan
LOC_Os01g25590	grey
LOC_Os01g25600	turquoise
LOC_Os01g25610	turquoise
LOC_Os01g25630	darkmagenta
LOC_Os01g25688	darkturquoise
LOC_Os01g25700	grey
LOC_Os01g25710	skyblue3
LOC_Os01g25720	grey
LOC_Os01g25810	skyblue
LOC_Os01g25820	grey
LOC_Os01g25880	turquoise
LOC_Os01g25900	grey
LOC_Os01g25920	royalblue
LOC_Os01g25990	blue
LOC_Os01g26000	grey
LOC_Os01g26020	brown
LOC_Os01g26039	turquoise
LOC_Os01g26060	grey
LOC_Os01g26120	brown
LOC_Os01g26130	turquoise
LOC_Os01g26160	brown
LOC_Os01g26174	grey
LOC_Os01g26224	turquoise
LOC_Os01g26270	green
LOC_Os01g26280	blue
LOC_Os01g26290	magenta
LOC_Os01g26920	white
LOC_Os01g26930	grey60
LOC_Os01g26940	grey
LOC_Os01g26970	grey
LOC_Os01g26980	lightgreen
LOC_Os01g27000	cyan
LOC_Os01g27020	grey
LOC_Os01g27030	yellowgreen
LOC_Os01g27040	grey
LOC_Os01g27050	turquoise
LOC_Os01g27080	magenta
LOC_Os01g27090	steelblue
LOC_Os01g27120	salmon4
LOC_Os01g27140	greenyellow
LOC_Os01g27150	turquoise
LOC_Os01g27160	yellow
LOC_Os01g27170	midnightblue
LOC_Os01g27190	midnightblue
LOC_Os01g27210	grey
LOC_Os01g27230	grey
LOC_Os01g27240	darkmagenta
LOC_Os01g27250	darkturquoise
LOC_Os01g27260	blue
LOC_Os01g27320	ivory
LOC_Os01g27360	yellow
LOC_Os01g27390	salmon
LOC_Os01g27470	brown
LOC_Os01g27480	grey
LOC_Os01g27490	red
LOC_Os01g27520	brown
LOC_Os01g27580	orangered4
LOC_Os01g27590	orange
LOC_Os01g27600	grey
LOC_Os01g27630	salmon
LOC_Os01g27640	grey60
LOC_Os01g27650	turquoise
LOC_Os01g27660	white
LOC_Os01g27680	thistle2
LOC_Os01g27690	pink
LOC_Os01g27720	blue
LOC_Os01g27730	turquoise
LOC_Os01g27740	brown
LOC_Os01g27750	grey
LOC_Os01g27790	royalblue
LOC_Os01g27850	violet
LOC_Os01g27860	darkgrey
LOC_Os01g27880	grey
LOC_Os01g27890	grey
LOC_Os01g27910	salmon
LOC_Os01g27940	yellow
LOC_Os01g27960	black
LOC_Os01g27990	grey
LOC_Os01g28020	grey
LOC_Os01g28030	grey
LOC_Os01g28040	sienna3
LOC_Os01g28050	pink
LOC_Os01g28089	grey
LOC_Os01g28134	grey
LOC_Os01g28140	lightcyan
LOC_Os01g28150	grey
LOC_Os01g28170	cyan
LOC_Os01g28184	magenta
LOC_Os01g28200	sienna3
LOC_Os01g28300	grey
LOC_Os01g28310	plum2
LOC_Os01g28330	green
LOC_Os01g28390	lightcyan
LOC_Os01g28400	black
LOC_Os01g28440	red
LOC_Os01g28450	royalblue
LOC_Os01g28500	red
LOC_Os01g28510	magenta
LOC_Os01g28520	green
LOC_Os01g28540	turquoise
LOC_Os01g28550	orangered4
LOC_Os01g28570	plum1
LOC_Os01g28600	brown
LOC_Os01g28680	turquoise
LOC_Os01g28690	turquoise
LOC_Os01g28730	blue
LOC_Os01g28740	ivory
LOC_Os01g28790	purple
LOC_Os01g28800	cyan
LOC_Os01g28810	grey
LOC_Os01g28840	red
LOC_Os01g28870	skyblue3
LOC_Os01g28910	salmon
LOC_Os01g28920	darkturquoise
LOC_Os01g28930	lightgreen
LOC_Os01g28960	darkolivegreen
LOC_Os01g28970	lightcyan
LOC_Os01g28980	lightgreen
LOC_Os01g28989	grey
LOC_Os01g29050	darkred
LOC_Os01g29104	plum2
LOC_Os01g29140	red
LOC_Os01g29150	purple
LOC_Os01g29160	lightcyan
LOC_Os01g29180	blue
LOC_Os01g29220	grey
LOC_Os01g29230	grey
LOC_Os01g29240	grey
LOC_Os01g29250	skyblue
LOC_Os01g29260	orangered4
LOC_Os01g29270	pink
LOC_Os01g29280	saddlebrown
LOC_Os01g29330	green
LOC_Os01g29390	yellow
LOC_Os01g29409	turquoise
LOC_Os01g29430	turquoise
LOC_Os01g29450	grey
LOC_Os01g29469	grey
LOC_Os01g29488	salmon
LOC_Os01g29507	pink
LOC_Os01g29530	plum2
LOC_Os01g29540	darkmagenta
LOC_Os01g29590	lightyellow
LOC_Os01g29600	skyblue
LOC_Os01g29610	darkolivegreen
LOC_Os01g29640	lightcyan
LOC_Os01g29670	brown4
LOC_Os01g29700	mediumpurple3
LOC_Os01g29710	magenta
LOC_Os01g29740	grey
LOC_Os01g29750	royalblue
LOC_Os01g29804	grey
LOC_Os01g29820	turquoise
LOC_Os01g29830	turquoise
LOC_Os01g29840	sienna3
LOC_Os01g29860	darkorange2
LOC_Os01g29870	pink
LOC_Os01g29880	darkgrey
LOC_Os01g29900	darkmagenta
LOC_Os01g29910	lightgreen
LOC_Os01g30936	lightgreen
LOC_Os01g30950	grey
LOC_Os01g30956	grey
LOC_Os01g30970	pink
LOC_Os01g31010	maroon
LOC_Os01g31040	green
LOC_Os01g31090	royalblue
LOC_Os01g31100	brown
LOC_Os01g31110	grey
LOC_Os01g31200	royalblue
LOC_Os01g31220	grey
LOC_Os01g31240	skyblue3
LOC_Os01g31270	skyblue3
LOC_Os01g31350	saddlebrown
LOC_Os01g31360	turquoise
LOC_Os01g31370	purple
LOC_Os01g31380	thistle2
LOC_Os01g31400	lightsteelblue1
LOC_Os01g31410	darkred
LOC_Os01g31450	lightyellow
LOC_Os01g31460	cyan
LOC_Os01g31470	grey
LOC_Os01g31494	turquoise
LOC_Os01g31510	lightcyan
LOC_Os01g31570	palevioletred3
LOC_Os01g31580	grey
LOC_Os01g31610	grey
LOC_Os01g31629	pink
LOC_Os01g31660	maroon
LOC_Os01g31680	blue
LOC_Os01g31690	turquoise
LOC_Os01g31714	darkmagenta
LOC_Os01g31730	thistle1
LOC_Os01g31740	cyan
LOC_Os01g31750	salmon
LOC_Os01g31760	white
LOC_Os01g31770	blue
LOC_Os01g31780	plum2
LOC_Os01g31800	blue
LOC_Os01g31810	grey
LOC_Os01g31840	cyan
LOC_Os01g31850	grey
LOC_Os01g31870	grey
LOC_Os01g31890	pink
LOC_Os01g31900	green
LOC_Os01g31940	red
LOC_Os01g31980	grey
LOC_Os01g32010	salmon4
LOC_Os01g32080	grey
LOC_Os01g32090	turquoise
LOC_Os01g32100	sienna3
LOC_Os01g32110	red
LOC_Os01g32120	brown
LOC_Os01g32130	brown
LOC_Os01g32150	violet
LOC_Os01g32170	brown
LOC_Os01g32184	turquoise
LOC_Os01g32220	grey
LOC_Os01g32230	pink
LOC_Os01g32250	lightyellow
LOC_Os01g32259	lightcyan1
LOC_Os01g32280	blue
LOC_Os01g32300	turquoise
LOC_Os01g32330	grey
LOC_Os01g32350	grey
LOC_Os01g32364	grey
LOC_Os01g32380	grey
LOC_Os01g32439	grey
LOC_Os01g32450	black
LOC_Os01g32460	darkgreen
LOC_Os01g32470	greenyellow
LOC_Os01g32510	darkorange
LOC_Os01g32550	blue
LOC_Os01g32560	purple
LOC_Os01g32600	mediumpurple3
LOC_Os01g32610	bisque4
LOC_Os01g32630	black
LOC_Os01g32640	blue
LOC_Os01g32660	grey
LOC_Os01g32670	brown
LOC_Os01g32680	grey
LOC_Os01g32700	orange
LOC_Os01g32710	grey
LOC_Os01g32720	yellow
LOC_Os01g32730	grey
LOC_Os01g32750	grey
LOC_Os01g32770	purple
LOC_Os01g32780	yellow
LOC_Os01g32790	brown
LOC_Os01g32800	blue
LOC_Os01g32830	turquoise
LOC_Os01g32849	yellow
LOC_Os01g32864	blue
LOC_Os01g32870	turquoise
LOC_Os01g32880	blue
LOC_Os01g32890	blue
LOC_Os01g32920	blue
LOC_Os01g32930	darkred
LOC_Os01g32964	green
LOC_Os01g32980	grey
LOC_Os01g32990	ivory
LOC_Os01g33000	grey
LOC_Os01g33020	blue
LOC_Os01g33030	turquoise
LOC_Os01g33040	blue
LOC_Os01g33050	turquoise
LOC_Os01g33060	blue
LOC_Os01g33070	grey60
LOC_Os01g33080	blue
LOC_Os01g33090	blue
LOC_Os01g33100	mediumpurple3
LOC_Os01g33110	blue
LOC_Os01g33136	skyblue3
LOC_Os01g33160	blue
LOC_Os01g33190	navajowhite2
LOC_Os01g33204	yellow
LOC_Os01g33220	steelblue
LOC_Os01g33230	turquoise
LOC_Os01g33250	plum2
LOC_Os01g33260	grey60
LOC_Os01g33270	brown4
LOC_Os01g33300	midnightblue
LOC_Os01g33324	red
LOC_Os01g33360	brown4
LOC_Os01g33370	red
LOC_Os01g33390	cyan
LOC_Os01g33400	darkorange2
LOC_Os01g33410	turquoise
LOC_Os01g33420	yellow
LOC_Os01g33440	sienna3
LOC_Os01g33460	grey
LOC_Os01g33470	tan
LOC_Os01g33480	darkgrey
LOC_Os01g33490	grey
LOC_Os01g33500	darkolivegreen
LOC_Os01g33514	grey
LOC_Os01g33520	pink
LOC_Os01g33530	skyblue3
LOC_Os01g33540	turquoise
LOC_Os01g33615	turquoise
LOC_Os01g33640	grey60
LOC_Os01g33650	red
LOC_Os01g33670	tan
LOC_Os01g33684	thistle2
LOC_Os01g33760	orange
LOC_Os01g33770	darkorange
LOC_Os01g33784	grey
LOC_Os01g33800	turquoise
LOC_Os01g33810	tan
LOC_Os01g33830	cyan
LOC_Os01g33840	darkolivegreen
LOC_Os01g33869	lightcyan
LOC_Os01g33930	saddlebrown
LOC_Os01g33950	grey60
LOC_Os01g33960	red
LOC_Os01g33970	darkturquoise
LOC_Os01g33990	violet
LOC_Os01g34000	violet
LOC_Os01g34010	brown
LOC_Os01g34030	red
LOC_Os01g34040	darkolivegreen
LOC_Os01g34060	grey
LOC_Os01g34080	yellow
LOC_Os01g34140	salmon4
LOC_Os01g34190	turquoise
LOC_Os01g34200	turquoise
LOC_Os01g34330	turquoise
LOC_Os01g34350	turquoise
LOC_Os01g34374	lightgreen
LOC_Os01g34390	turquoise
LOC_Os01g34410	skyblue3
LOC_Os01g34420	grey
LOC_Os01g34430	turquoise
LOC_Os01g34450	salmon
LOC_Os01g34470	brown
LOC_Os01g34480	turquoise
LOC_Os01g34490	grey
LOC_Os01g34560	blue
LOC_Os01g34590	black
LOC_Os01g34610	grey
LOC_Os01g34614	blue
LOC_Os01g34620	yellow
LOC_Os01g34630	grey
LOC_Os01g34660	red
LOC_Os01g34670	turquoise
LOC_Os01g34690	blue
LOC_Os01g34700	grey
LOC_Os01g34730	steelblue
LOC_Os01g34770	grey
LOC_Os01g34780	turquoise
LOC_Os01g34790	red
LOC_Os01g34800	lightyellow
LOC_Os01g34810	red
LOC_Os01g34820	paleturquoise
LOC_Os01g34850	grey
LOC_Os01g34860	brown
LOC_Os01g34870	grey
LOC_Os01g34880	blue
LOC_Os01g34890	yellow
LOC_Os01g34900	greenyellow
LOC_Os01g34920	blue
LOC_Os01g34930	turquoise
LOC_Os01g34970	turquoise
LOC_Os01g34980	pink
LOC_Os01g35000	green
LOC_Os01g35030	blue
LOC_Os01g35040	yellow
LOC_Os01g35050	blue
LOC_Os01g35080	magenta
LOC_Os01g35100	green
LOC_Os01g35120	skyblue
LOC_Os01g35140	lightcyan
[truncated: 35,529 more rows]
